# Supplementary material for: Identification and Profiling of microRNAs Expressed in Elongating Cotton Fibers Using Small RNA Deep Sequencing
Source: Front Plant Sci. 2016 Nov 17;7:1722. doi: 10.3389/fpls.2016.01722 (PMC5112280; doi:10.3389/fpls.2016.01722)
Supplement: Supplementary file 1 [file Table_1.XLS]

## Sheet: Table S1
Table S1. Length distribution of the small RNAs in the elongating cotton fiber small RNA libraries.
	5 DPA					10 DPA					15 DPA					20 DPA
Length (nt)	Clean Reads	Frequency (%)	Mapped Reads	Percentage	Frequency (%)	Clean Reads	Frequency (%)	Mapped Reads	Percentage	Frequency (%)	Clean Reads	Frequency (%)	Mapped Reads	Percentage	Frequency (%)	Clean Reads	Frequency (%)	Mapped Reads	Percentage	Frequency (%)
18	29193	0.398045	7682	0.2631	26.31	29298	0.412016	7821	0.2669	26.69	56887	0.876449	16401	0.2883	28.83	75533	1.5487	20691	0.2739	27.39
19	113824	1.55198	32359	0.2843	28.43	122148	1.71776	36654	0.3001	30.01	161538	2.48879	48121	0.2979	29.79	146220	2.99804	40893	0.2797	27.97
20	210609	2.87164	61414	0.2916	29.16	267886	3.76727	82111	0.3065	30.65	244392	3.76531	73868	0.3023	30.23	189733	3.89021	54464	0.2871	28.71
21	479092	6.53239	156591	0.3268	32.68	711287	10.0028	251864	0.3541	35.41	621031	9.56812	222749	0.3587	35.87	494021	10.1292	173518	0.3512	35.12
22	515890	7.03413	145118	0.2813	28.13	567970	7.98733	170893	0.3009	30.09	510628	7.86716	155726	0.305	30.5	375601	7.70118	110874	0.2952	29.52
23	1545999	21.0796	445269	0.288	28.8	1184890	16.663	358346	0.3024	30.24	1116119	17.1959	338938	0.3037	30.37	827275	16.9621	250750	0.3031	30.31
24	4235834	57.7553	1441042	0.3402	34.02	4021732	56.5574	1396075	0.3471	34.71	3541624	54.5652	1234958	0.3487	34.87	2514407	51.5545	874998	0.348	34.8
25	170506	2.32484	44808	0.2628	26.28	163294	2.2964	42065	0.2576	25.76	159954	2.46438	41788	0.2613	26.13	123590	2.53404	30798	0.2492	24.92
26	21346	0.291051	2840	0.133	13.3	23946	0.336751	3284	0.1371	13.71	32356	0.498504	5769	0.1783	17.83	47370	0.971257	9297	0.1963	19.63
27	7182	0.0979261	958	0.1334	13.34	8473	0.119155	1164	0.1374	13.74	20510	0.315994	4038	0.1969	19.69	36579	0.750002	7660	0.2094	20.94
28	3283	0.0447635	425	0.1295	12.95	4358	0.0612863	523	0.12	12	13710	0.211228	2702	0.1971	19.71	25712	0.527189	5422	0.2109	21.09
29	1028	0.0140167	111	0.108	10.8	2194	0.0308541	167	0.0761	7.61	6311	0.0972325	913	0.1447	14.47	11617	0.238191	1759	0.1514	15.14
30	185	0.00252246	9	0.0486	4.86	1129	0.0158771	28	0.0248	2.48	2126	0.0327549	103	0.0484	4.84	3784	0.0775857	245	0.0647	6.47
31	37	0.000504493	0	0	0	808	0.0113629	2	0.0025	0.25	1160	0.0178719	10	0.0086	0.86	1862	0.0381778	28	0.015	1.5
32	15	0.000204524	0	0	0	715	0.010055	1	0.0014	0.14	855	0.0131728	1	0.0012	0.12	1394	0.0285821	4	0.0029	0.29
33	6	8.18096e-05	0	0	0	297	0.0041767	0	0	0	566	0.00872027	2	0.0035	0.35	917	0.0188018	0	0	0
34	1	1.36349e-05	0	0	0	122	0.00171568	0	0	0	261	0.00402118	0	0	0	451	0.00924714	0	0	0
35	0	0	0	0	0	84	0.00118129	0	0	0	161	0.0024805	0	0	0	339	0.00695073	0	0	0
36	1	1.36349e-05	0	0	0	40	0.000562518	0	0	0	138	0.00212614	0	0	0	233	0.00477734	1	0.0043	0.43
37	0	0	0	0	0	37	0.000520329	0	0	0	84	0.00129417	0	0	0	152	0.00311655	0	0	0
38	6	8.18096e-05	0	0	0	33	0.000464077	0	0	0	42	0.000647087	0	0	0	64	0.00131223	1	0.0156	1.56
39	0	0	0	0	0	23	0.000323448	0	0	0	3	4.62205e-05	0	0	0	13	0.000266547	0	0	0
40	1	1.36349e-05	0	0	0	12	0.000168755	0	0	0	6	9.2441e-05	0	0	0	13	0.000266547	0	0	0
41	1	1.36349e-05	0	0	0	10	0.000140629	0	0	0	14	0.000215696	0	0	0	31	0.000635612	0	0	0
42	27	0.000368143	0	0	0	43	0.000604707	0	0	0	83	0.00127877	0	0	0	166	0.0034036	0	0	0
43	5	6.81747e-05	0	0	0	17	0.00023907	0	0	0	29	0.000446798	0	0	0	31	0.000635612	0	0	0
44	31	0.000422683	0	0	0	38	0.000534392	0	0	0	38	0.00058546	0	0	0	78	0.00159928	0	0	0
Total	7334102		2338626	0.3189	31.89	7110884		2350998	0.3306	33.06	6490626		2146087	0.3306	33.06	4877186		1581403	0.3242	32.42

## Sheet: Table S2
Table S2. Known miRNA families identified in this study.
miRNA Family	Member	miRNA sequence (5’ to 3’)	Length (nt)	Location	Precursor Length (nt)	MFE	Precursor sequence	Precursor Structure
MIR1446	GhmiR1446	AACUCUCUCCCUCAAAGGCUA	21	Chr9：29131003-29131113 [+]	111	-43.2	CAAGAGACCCAACAAUCUUUAACUCUCUCCCUCAAAGGCUAUUCUGGUAUAUGGGUAUGCAAAUCCUUGUUACUUGGAGUAGCCGUUGAGGUGAGAGCGUUAUAGAAUAUU	...............(((.((((.(((((((((((.(((((((((((((((.((((......)))).)).))).)))))))))).)))))).))))).)))).))).....
MIR156	GhmiR156-1.1	UGACAGAAGAGAGUGAGCAC	20	Chr1：48482982-48483093 [-]	112	-59	AGAGGUCUGACAGAAGAGAGUGAGCACACGCAGGCAGAUUGUAUGAAAGGCCAUACCUUUGCCCGCCGUGUGCUCACUUCUCUUCUGUCAGCUUAACAAUUCACUCUUUUCA	..(((.(((((((((((((((((((((((((.((((((..(((((......))))).)))))).).))))))))))).))))))))))))))))..................
	GhmiR156-1.2	UGACAGAAGAGAGUGAGCAC	20	Chr1：48482999-48483094 [-]	96	-56.6	GAGAGGUUUGACAGAAGAGAGUGAGCACACGCAGGCAGAUUGUAUGAAAGGCCAUACCUUUGCCCGCCGUGUGCUCACUUCUCUUCUGUCAGCUUA	...(((((.(((((((((((((((((((((((.((((((..(((((......))))).)))))).).))))))))))).)))))))))))))))).
	GhmiR156-1.3	UGACAGAAGAGAGUGAGCAC	20	Chr1：123712451-123712554 [-]	104	-52.2	AAGGGAGGUGACAGAAGAGAGUGAGCACACAGGGUACUUUCUUGCAUGCUUGAGCCUUUCAUGCUUGAAGCUCUGCGUGCUCACCCUCUAUCUGUCAUCCACUU	..((..(((((((((((((.((((((((.((((((...(((..(((((...........)))))..))))))))).)))))))).)))).)))))))))..)).
	GhmiR156-2.1	UUGACAGAAGAGAGUGAGCAC	21	Chr3：33390904-33391014 [+]	111	-53.2	UCUUCUUUGGGACAUAGAAAUUGACAGAAGAGAGUGAGCACACAGAGGCACUUGUAUAAGGCUAUACUUCUGCUUUUGCGUGCUCACUUCUCUUUCUGUCAGUUUCCAGUG	................(((((((((((((((((((((((((.((((((((...(((((....)))))...)))))))).)))))))).)))).))))))))))))).....
	GhmiR156-2.2	UUGACAGAAGAGAGUGAGCAC	21	Chr5：48610440-48610550 [+]	111	-45.9	CCAAUGAGAACAAAGAGAGAUUGACAGAAGAGAGUGAGCACUCACAGGCAAUUGUAUGCAAAAGGCAUACCUUUUCCGUGGUUGCUUACUUCUCUUCUGUCGGCUAUUUUC	............((((.((.((((((((((((((((((((.((((.((.((..((((((.....))))))..)).)))))).))))))).))))))))))))))).)))).
	GhmiR156-2.3	UUGACAGAAGAGAGUGAGCAC	21	Chr5：49021395-49021505 [+]	111	-47.8	CCUUCUUUGGGACAGAGAAAUUGACAGAAGAGAGUGAGCACACAGAGGUAUUUGUAUAAAGCUUAUACUAAUGCUUUUGCGUGCUCACUUCUCUUUCCGUCAGCUUCCAGU	(((.....))).....(((.(((((.(((((((((((((((.((((((((((.((((((...)))))).)))))))))).)))))))).)))))))..))))).)))....
	GhmiR156-2.4	UUGACAGAAGAGAGUGAGCAC	21	Chr10：49021395-49021505 [+]	111	-47.8	CCUUCUUUGGGACAGAGAAAUUGACAGAAGAGAGUGAGCACACAGAGGUAUUUGUAUAAAGCUUAUACUAAUGCUUUUGCGUGCUCACUUCUCUUUCCGUCAGCUUCCAGU	(((.....))).....(((.(((((.(((((((((((((((.((((((((((.((((((...)))))).)))))))))).)))))))).)))))))..))))).)))....
MIR157	GhmiR157-1.1	UUGACAGAAGAUAGAGAGCAC	21	Chr9：120167835-120167925 [+]	91	-44.3	GUUGUUGACAGAAGAUAGAGAGCACAGAUGAUGGUGUUGCCUAUGUGCAUGCAUCCCACUCCUUUGUGCUCUCUAUGCUUCUGUCAUCAUC	..((.(((((((((((((((((((((((.(((((((((((......))).)))..))).)).)))))))))))))).))))))))).))..
	GhmiR157-1.2	UUGACAGAAGAUAGAGAGCAC	21	Chr10：68334945-68335045 [+]	101	-44.4	GUUGUUGACAGAAGAUAGAGAGCACAGAUGAUGGUGUGCAAUUAGGAGUCUUGAAGCAAUGCAUCCCACUCCUUUGUGCUCUUUAUGCUUCUGUCAUCACC	..((.(((((((((((((((((((((((.(((((.(((((.(((((...))))).....))))).))).)).)))))))))))))).))))))))).))..
	GhmiR157-1.3	UUGACAGAAGAUAGAGAGCAC	21	Chr9：120167819-120167929 [+]	111	-53.7	GGAGGCACUGGUGAUUGUUGUUGACAGAAGAUAGAGAGCACAGAUGAUGGUGUUGCAUAUGUGCAUGCAUCCCACUCCUUUGUGCUCUCUAUGCUUCUGUCAUCAUCACCU	.........(((((....((.(((((((((((((((((((((((.(((((.(.(((((......))))).)))).)).)))))))))))))).))))))))).))))))).
	GhmiR157-1.4	UUGACAGAAGAUAGAGAGCAC	21	Chr11：97611337-97611446 [-]	110	-53.1	GAGGCAGUGGUGAAUGUUGUUGACAGAAGAUAGAGAGCACAGAUGAUGGUUUGCAAGUACUUAAUGCAUUCCACUCCUUUGUGCUCUCUAUGCUUCUGUCAUCAUCACCU	......(((((((.......(((((((((((((((((((((((.(((((..((((.........))))..))).)).)))))))))))))).))))))))))))))))..
MIR160	GhmiR160-1	UAUGAGGAGCCAUGCAUGUAU	21	Chr6：107081629-107081738 [+]	110	-48.3	CAUCCAUGUAUGUAUGUGCCUGGCUCCCUGUAUGCCAUUUGCAGAGCCCAUUGAACUUCGAUAGCCUCCGUGAAUGGCGUAUGAGGAGCCAUGCAUGUAUUCUAUGUAUU	....((((...((((((((.(((((((.((((((((((((((.(((.(.(((((...))))).).))).)))))))))))))).))))))).))))))))..))))....
	GhmiR160-2.1	UGCCUGGCUCCCUGUAUGCCA	21	Chr2：94793405-94793515 [-]	111	-54.4	UAUAUGUAUAUGCCUGGCUCCCUGUAUGCCAUUUGCAGAACCCAUCGAACAUCGAUGGCCUCCGUGGAUGGCGUAUGAGGAGCCAAGCAUAUAUUCCAUGUAUGUAUAUAC	(((((((((((((.(((((((.((((((((((((((.((..(((((((...)))))))..)).)))))))))))))).))))))).)))))))...)))))).........
	GhmiR160-2.2	UGCCUGGCUCCCUGUAUGCCA	21	Chr6：107081635-107081745 [+]	111	-47.5	UGUAUGUAUGUGCCUGGCUCCCUGUAUGCCAUUUGCAGAGCCCAUUGAACUUCGAUAGCCUCCGUGAAUGGCGUAUGAGGAGCCAUGCAUGUAUUCUAUGUAUUUCAUAUU	.....((((((((.(((((((.((((((((((((((.(((.(.(((((...))))).).))).)))))))))))))).))))))).))))))))..((((.....))))..
	GhmiR160-2.3	UGCCUGGCUCCCUGUAUGCCA	21	Chr6：109731273-109731383 [+]	111	-57.5	UAUUUUGCAUGCCUGGCUCCCUGUAUGCCAUUUGCAAAGCUCAUCAAGAGUCUGGUGGCCUUGGCGUAUGGCGUGCGAGGAGCCAUGCAUGCAUACUGAUGUCUUAAUCAG	.....(((((((.(((((((.((((((((((.(((.(((.((((((......)))))).))).))).)))))))))).))))))).)))))))..(((((......)))))
MIR162	GhmiR162	UCGAUAAACCUCUGCAUCCAG	21	Chr13：40339144-40339254 [-]	111	-36.2	CUGGAGGCAGCGGUUCAUCGAUCUCUUCCUGAGAAUUUUGUUGUGAGAAUAACACAAAUACAUGAAUCGAUCGAUAAACCUCUGCAUCCAGCGCCUUAACUCUCUUUUAUU	(((((.((((.((((.(((((((..(((.((...((((((((((....)))))).)))).)).)))..))))))).)))).)))).)))))....................
MIR164	GhmiR164-1.1	UGGAGAAGCAGGGCACGUGCA	21	Chr2：97237131-97237243 [+]	113	-51.2	GUAGAUGAGUAGCUCCUUGUUGGAGAAGCAGGGCACGUGCAAAAGUGUAGUUUCUCCUUAUCUUUCACUUUGCACGUGCUCCCCUUCUCCACCAUGGGUUUUUCGUCCUUACU	...((((((.(((.((.((.((((((((..(((((((((((((.(((.((...........))..))))))))))))))))..)))))))).)).))))).))))))......
	GhmiR164-1.2	UGGAGAAGCAGGGCACGUGCA	21	Chr3：112341371-112341482 [+]	112	-40.3	GAGGGGUGAGUAGGUCUUGUUGGAGAAGCAGGGCACGUGCAAGUUGUACAUUCUAUGUAAGCUUUGGUACAUGUCAAAAAUGAAAUUUGCACGUGCUCCCCUUCUCCACCAU	.................((.((((((((..(((((((((((((((...((((.((((((........)))))).....)))).)))))))))))))))..)))))))).)).
	GhmiR164-1.3	UGGAGAAGCAGGGCACGUGCA	21	Chr12：45891975-45892086 [+]	112	-53.8	UGGGGGUGAGUAUCUCUUGUUGGAGAAGCAGGGCACGUGCAAGUUCCUAUGUUUAAGUGAACUUUGCACGUGCUCCCCUUCUCCACCGUGAGUUUCUCAUUCUGAUUGCUGA	..((((((((...(((.((.((((((((..((((((((((((((((((.......)).)))).))))))))))))..)))))))).)).)))...)))))))).........
	GhmiR164-1.4	UGGAGAAGCAGGGCACGUGCA	21	Chr12：45891977-45892077 [+]	101	-53.3	GGGGUGAGUAUCUCUUGUUGGAGAAGCAGGGCACGUGCAAGUUCCUAUGUUUAAGUGAACUUUGCACGUGCUCCCCUUCUCCACCGUGAGUUUCUCAUUCU	((((((((...(((.((.((((((((..((((((((((((((((((.......)).)))).))))))))))))..)))))))).)).)))...))))))))
MIR166	GhmiR166-1.1	UCGGACCAGGCUUCAUUCCCC	21	Chr3：23316647-23316757 [+]	111	-46.5	ACUGUUGCGGGGAAUGCUGACUGGUUCGAGACCAUUCAUUCAUAUGGACCUUAAAUGUGUUUUGAAUGAUUUCGGACCAGGCUUCAUUCCCCUCAACUUGGUUUAAUAGUU	(((((((.((((((((..(.(((((((((((.((((((..(((((.........)))))...)))))).))))))))))).)..)))))))).))))..))).........
	GhmiR166-1.2	UCGGACCAGGCUUCAUUCCCC	21	Chr7：2061319-2061429 [+]	111	-54.2	AUCGUUGCGGGGAAUGUUGUCUGGUUCGAAGUCAUUCAUGUGAAUGUUUUAAACGACCUUUGUGAAUGAUUUCGGACCAGGCUUCAUUCCCCCCAACUUUUGGUAUAAUAC	...((((.((((((((..(((((((((((((((((((((..(((.(((......))).))))))))))))))))))))))))..)))))))).))))..............
	GhmiR166-1.3	UCGGACCAGGCUUCAUUCCCC	21	Chr7：64019506-64019616 [-]	111	-56.3	AUGAACUGUUGCGGGGAAUGUUGUCUGGUUCGAAGUCAUUCAUAUGAAACUUAAUUGUCUUUUGAAUGAUUUCGGACCAGGCUUCAUUCCCCCCAACUUGGUUUAAUAGCU	.((((((((((.((((((((..((((((((((((((((((((...((..........))...))))))))))))))))))))..)))))))).))))..))))))......
	GhmiR166-1.4	UCGGACCAGGCUUCAUUCCCC	21	Chr9：45938809-45938959 [+]	154	-62.8	UGAGGGGAAUGUUGUCUGGACCGGGGACACUUGUGUUUCUAAUCCGUUUUCCCUGCAAUAUUGUUCUGAUUAACGUGGGGAUCUUUAUAUUGCUUAUUUUUGUAAUGGAUUAAGGUUGUACUAGUGUCGUCGGACCAGGCUUCAUUCCCCCCAA	((.((((((((..((((((.((((.((((((.(((..(((((((((((......(((((((.(((((.((....)).)))))....)))))))..........)))))))).)))...))).)))))).)))).))))))..)))))))).)).
	GhmiR166-1.5	UCGGACCAGGCUUCAUUCCCC	21	Chr10：34683963-34684073 [-]	111	-60.9	AGUUGAGGGGAAUGCUGUCUGGUUCGAGACCAUUCGUUCCGAAGGUCUUGGAAGACUCGGAUUCGAAUGAUCUCGGACCAGGCUUCAUUCCCCCUAACUCCGAAUAUUAUU	(((((.((((((((..(((((((((((((.((((((.(((((..((((....)))))))))..)))))).)))))))))))))..)))))))).)))))............
	GhmiR166-2	UGAUGGGAAUGUUGUUUGGCU	21	Chr12：60951377-60951502 [-]	126	-57.6	GCGAAAGGGUUGAUGGGAAUGUUGUUUGGCUCGAGGUCAUUUAGGGUUCGUCUAAUAUCUACAUGUGCAUACAUACAUAGCCCUAUAUGAUGUCGGACCAGGCUUCAUUCCCAUCAACCAAACACU	.......((((((((((((((..((((((.((((.(((((.(((((((..............(((((......)))))))))))).))))).)))).))))))..)))))))))))))).......
	GhmiR166-3	UAUAUGAUCUCGGACCAGGCU	21	Chr13：9073068-9073222 [+]	155	-71.7	GAUGGGAAUGUUGUUUGGCUCGAGGUCAUAUAGGUUGAUCUUUUAUAUAUAAUUUCCAUGAAAUUUUCUUGGAUUUAUUUAAAUUUUCCGGGAAAGUUUCUGGAUAUGUGUAUAUAUAUAGCCUUAUAUGAUCUCGGACCAGGCUUCAUUCCCGU	.(((((((((..((((((.((((((((((((((((((......((((((((...((((.((((((((((((((.............))))))))))))))))))))))))))......))))).))))))))))))).))))))..)))))))))
MIR167	GhmiR167-1.1	UGAAGCUGCCAGCAUGAUCUA	21	Chr3：26791472-26791577 [+]	106	-58.1	GCGUGAACCUACAAGCAGUUGAAGCUGCCAGCAUGAUCUAAACUUCCUUCUCUGUUGAGGGAUAGAUGGGAUCAUGUGGUAGCUUCACCUGUUGUUGGGAUCACGA	.(((((.((((..(((((.(((((((((((.((((((((...((((((((......)))))).))...))))))))))))))))))).)))))..)))).))))).
	GhmiR167-1.2	UGAAGCUGCCAGCAUGAUCUA	21	Chr9：25134446-25134550 [+]	105	-49.1	GGGAAAAAGUGAAGCUGCCAGCAUGAUCUAUCUUCCGUUAGUAAGAUGCGGAUGCUAUAUUGCUAACCCUAGCUAGGUCAUGCUGCGACAGCCUCACUCCUUCCU	(((((..(((((.(((((((((((((((((.((...((((((((...((....))....))))))))...)).)))))))))))).).)))).)))))..)))))
	GhmiR167-2	UGAAGCUGCCAGCAUGAUCU	20	Chr9：25134435-25134545 [+]	111	-48.1	GAAGUCUGCAAGGGAAAAAGUGAAGCUGCCAGCAUGAUCUAUCUUCGGUUAGUAAGAUGCGGAUGCUAUAUUGCUAACCCUAGCUAGGUCAUGCUGCGACAGCCUCACUCC	....(((.....)))...(((((.(((((((((((((((((.((..(((((((((...((....))....)))))))))..)).)))))))))))).).)))).)))))..
	GhmiR167-3	UCAGAUGAAGCUGCCAGCAUGA	22	Chr6：5363188-5363289 [-]	102	-41.2	UGCUCCAUCAUCAGAUGAAGCUGCCAGCAUGAUCUUAAUUUCCCUCUGUUUUAUCGAGGAAAAAUCAGAUCAUGUGGCAGUUUCACCUGUUGCUGCUUGCAC	(((..((.((.(((.(((((((((((.((((((((...(((.((((.........)))).)))...))))))))))))))))))).))).)).))...))).
MIR169	GhmiR169-1.1	UAGCCAAGGAUGACUUGCCUG	21	Chr1：99209653-99209841 [+]	189	-86.6	UAUAGAGAGGAAGAAAAGGUCUAACAUGAAGAUAAAGAGUCUUGUUUGGUAGCCAAGGAUGACUUGCCUGCACCUAAUGUCCACGAGGUUUUAAUACAUCAAAAACCCUGGUUGGGUCCCAGGCAGUCACCUUGGCUAACUAGACAGGCUGUUUUCAUUCAUGCUAGGCCUCAUCUUCCGCCCCAUUGG	......(.((((((..(((((((.((((((...(((.(((((.(((((((((((((((.(((((.(((((.((((((...(((.(.((((((.........))))))))))))))))..)))))))))))))))))).)))))))))))).)))...)))))).)))))))..)))))).)........
	GhmiR169-1.2	UAGCCAAGGAUGACUUGCCUG	21	Chr3：54561402-54561512 [-]	111	-38.4	GGUAGCCAAGGAUGACUUGCCUGCACCCCACGACAAGUUUCACUAAGGCUGGCCCUGUUUUUAGUUUGCAGGCAAUCAUCCUUGGUUAAGCUGACAGGUUCUUCUCUUUCA	..(((((((((((((.(((((((((......(((((((((.....))))).....)))).......))))))))))))))))))))))((((....))))...........
	GhmiR169-2.1	UGAUUGAGCCGUGCCAAUAUC	21	Chr1：134873766-134873876 [-]	111	-33.7	ACAUGAAAUAGUGACUUUGAUAUUGGCCUGGUUCACUCAGACAUGAAACAUAAAAGACACUUUCUCUCUUUUUUAUUAUUAUUUUGGUCUGAUUGAGCCGUGCCAAUAUCU	.(((......))).....(((((((((.(((((((.((((((..(((..((((((((...........)))))))).....)))..)))))).))))))).))))))))).
	GhmiR169-2.2	UGAUUGAGCCGUGCCAAUAUC	21	Chr11：123548718-123548828 [+]	111	-44.4	AAGAAUGUUAACGAGAUAUUGGUGCGGUUCAAUUUAAGAGCAUCACUCUAAAGGUUAAGAGUUAUGUUAUUUGAUUGAGCCGUGCCAAUAUCACGUAAUAAUUAUACACCU	.....(((((.((.((((((((((((((((((((....(((((.(((((........))))).)))))....)))))))))))))))))))).)))))))...........
	GhmiR169-3	CAGCCAAGGAUGAUUUGCCGG	21	Chr5：130306876-130307085 [+]	210	-61.2	UAAAGUAGUGCAGCCAAGGAUGAUUUGCCGGCUAGGCUUUCUCUUCCACUUAUCUGAGUUGUUUUUUGAUACUCGUUAAUUACUCAAAACUAUUUAUGUUAAUGGUUUGAACUGUUCAUGGGAACGGGAAGUUAAUUAUUUAAUACAUAAAUGAAUCAAACCUUUGUUGGAGGAGAUAAUCGGCAAGUUGUCUUUGGCUACGUUUCUUUC	.((((.((((.((((((((((((((((((((.((.....(((((((((......(((((.(((...(((...)))..))).))))).(((.......)))...(((((((.((((((....))))))........(((((((.....))))))).))))))).....))))))))))).)))))))))))))))))))).)))).)))).
	GhmiR169-4	GGCAGGUUGUCUUUGGCUACA	21	Chr3：47961847-47961957 [-]	111	-53.9	CCUAGAAAGGAUGGUGUAGCCAAGGAUGACUUGCCGACUCUUCCUCCUCCCAUCAUGAUAAGUGGUCGUCGGCAGGUUGUCUUUGGCUACAUUUUUCUUUCUGCUCCUCAU	..(((((((((.((((((((((((((((((((((((((...........((((........))))..)))))))))))))))))))))))))).)))))))))........
MIR172	GhmiR172-1	GCGGCAUUAUCAAGAUUCACA	21	Chr4：112328184-112328345 [-]	162	-69.1	GUUUGCAGAUGCGGCAUUAUCAAGAUUCACAAACUUAGUACAGGGUUUCAUUGGAGAGCCAAAGGGUGUGGUUUAGUGGUACCCCUCCACAAAAUCACCUCCUUUUACUUCAAAGUUUUCCUUUCAAAUAUGGGAAUCUUGAUGAUGCUGCAUCAGCAAACA	((((((.(((((((((((((((((((((.((..........((((...(.((((((....((((((.(((((((.((((.......)))).))))))).))))))..)))))).)...))))........)).))))))))))))))))))))).)))))).
	GhmiR172-2	AGAAUCCUGAUGAUGCUGCAG	21	Chr8：80451938-80452062 [+]	125	-56.3	AGUCACUGUUUGCUGUUGGAGCAUCAUCAAGAUUCACAAUUUUAGGGUUCUUUUUUGAUUGAUUUGAUCAAUCAGCCUUUUUAUGAUUGAGAAUCCUGAUGAUGCUGCAGUGGCAAUAAGUGGCU	(((((((..(((((((((.((((((((((.(((((.(((((..(((((.......((((((((...))))))))))))).....))))).))))).)))))))))).)))))))))..)))))))
	GhmiR172-3	GCAGCAUUAUCAAGAUUCACA	21	Chr8：80456505-80456623 [+]	119	-59.7	GUUUGCUGCUGCAGCAUUAUCAAGAUUCACAAGAGGCGUUUUAGGGUCUUUUUUGAUUGAUUGAUCAAUCAAUAAGCCCUUUUAUGAUUGAGAAUCUUGAUGAUGCUGCAGUGGCAAUA	..((((((((((((((((((((((((((.(((....(((...((((.(((..((((((((....)))))))).)))))))...))).))).))))))))))))))))))))))))))..
MIR2111	GhmiR2111-1	UAAUCUGCAUCCUGAGGUUUG	21	Chr2：134382975-134383085 [-]	111	-56	UACAGCUGGUACGGAGUGGGUAAUCUGCAUCCUGAGGUUUGGAUCAAAUGGCUUGUUUCCCUUGCUGCAUCCAGUCCUUGGGAUGCAGAUUACCUCUUCCUCACUGGCCAC	....((((((..((((.((((((((((((((((((((.((((((((...((........))....)).)))))).)))))))))))))))))))).))))..))))))…
	GhmiR2111-2	UAAUCUGCAUCCUGAGGUUU	20	Chr10：77256617-77256725 [+]	109	-53.7	UUAUACUGGUGAGGACCGGGUAAUCUGCAUCCUGAGGUUUAUAUCAACAUGUUUGUUUGUUGAAUCUAGUCCUUGGGGUGCAGAUUACCUCUUCCUCACUGCAAUACAA	.......((((((((..((((((((((((((((((((......((((((........)))))).......))))))))))))))))))))..)))))))).........
MIR2218	GhmiR2218	UUGCCGAUUCCACCCAUGCCUA	22	Chr6：92099709-92099820 [+]	112	-37.9	CUUGAGGAAGUCGUCGGCUGUGGUUGAUUCGGCAAGAAAAUAUAUCUUGUCUUUUUUAUUUUUAUUUUUCUUGCCGAUUCCACCCAUGCCUAUUAUUUCCUUUACUUUCUCU	...((((((((.((.(((((.(((.((.((((((((((((.........................)))))))))))).)).))))).))).)).))))))))..........
MIR2947	GhmiR2947	UAUACCGUGCCCAUGACUGUAG	22	Chr4：107734531-107734647 [-]	117	-57.3	AGCUUGUUAAGCGAAGUUACGUUAUGGGCAUGGUAUGGAUUGCUGUUUUUGAUGAUUUGUUGCUUUCAUUAACAGCAAAUUAUACCGUGCCCAUGACUGUAGCAUCACUCGGCAGCU	((((.(((.((.((.(((((((((((((((((((((((.((((((((..(((.............)))..)))))))).)))))))))))))))))).))))).)).)).)))))))
MIR2950	GhmiR2950-1.1	UGGUGUGCAGGGGGUGGAAUA	21	Chr9：18262373-18262483 [-]	111	-46.3	AUGGGUUUAUGUUAUAUUCCAUCUCUUGCACACUGGACUAGCCAGCUUUUUGUUGGCUUCAGCUUCAGGUUGGUGUGCAGGGGGUGGAAUACAUCAUUGAUAUCAUGGGAU	(((((((.(((...(((((((((((((((((((..(((((((((((.....))))))).........)))).)))))))))))))))))))...))).))).)))).....
	GhmiR2950-1.2	UGGUGUGCAGGGGGUGGAAUA	21	Chr9：18262377-18262484 [-]	108	-48.1	CAUGGGUUUAUGUUAUAUUCCAUCUCUUGCACACUGGACUAGCCAGCUUUUUGUUGGCUUCAGCUUCAGGUUGGUGUGCAGGGGGUGGAAUACAUCAUUGAUAUCAUG	((((((((.(((...(((((((((((((((((((..(((((((((((.....))))))).........)))).)))))))))))))))))))...))).))).)))))
MIR390	GhmiR390-1.1	AAGCUCAGGAGGGAUAGCGCC	21	Chr6：112849218-112849328 [+]	111	-49.5	UAAGUAUAGAAGAAUCUGUUAAGCUCAGGAGGGAUAGCGCCAUGGAUGAUCUUCAGCCUGAUCCUCAUUAGCGCUAUCUAUCCUGAGUUACAUGGCUUCUUCUUGCUCUUG	..((((.(((((((.((((..(((((((((.(((((((((.(..((.((((........)))).))..).))))))))).)))))))))..)))).)))))))))))....
	GhmiR390-1.2	AAGCUCAGGAGGGAUAGCGCC	21	Chr12：70389003-70389116 [+]	114	-41.4	AGAAUCUGUUAAGCUCAGGAGGGAUAGCGCCAUGGAUGAUCCAUCUUUCAAGCUUUCAUGCAUGUAUGUUAUUUGAUCCUCAUAUAGCGCUAUCCAUCCUGAGUUUCAUCGGUU	..((((.((.((((((((((.(((((((((.(((((.((((.......((.((......)).))..........)))).)).))).))))))))).)))))))))).)).))))
	GhmiR390-1.3	AAGCUCAGGAGGGAUAGCGCC	21	Chr12：70388996-70389127 [+]	132	-52.5	GUAUGGAAGAAUCUGUUAAGCUCAGGAGGGAUAGCGCCAUGGAUGAUCCAUCUUUCAAGCUUUCAUGCAUGUAUGUUAUUUGAUCCUCAUAUAGCGCUAUCCAUCCUGAGUUUCAUCGGUUCUUCUUGCUUG	(((.(((((((((.((.((((((((((.(((((((((.(((((.((((.......((.((......)).))..........)))).)).))).))))))))).)))))))))).)).))))))))))))…
	GhmiR390-1.4	AAGCUCAGGAGGGAUAGCGCC	21	Chr12：70388999-70389122 [+]	124	-51.7	UGGAAGAAUCUGUUAAGCUCAGGAGGGAUAGCGCCAUGGAUGAUCCAUCUUUCAAGCUUUCAUGCAUGUAUGUUAUUUGAUCCUCAUAUAGCGCUAUCCAUCCUGAGUUUCAUCGGUUCUUCUU	.(((((((((.((.((((((((((.(((((((((.(((((.((((.......((.((......)).))..........)))).)).))).))))))))).)))))))))).)).))))))))).
MIR393	GhmiR393	UCCAAAGGGAUCGCAUUGAUCU	22	Chr9：121100947-121101085 [-]	139	-54.4	GGUGGAGAGCUCCAAAGGGAUCGCAUUGAUCUAAUGUUGAUGAUGGGCUUCCUUGAAAACCUUAACGAAUUAAUUAUUGAUUUUUGUUGAUUCAGUUCAGUACCCAUUGGAUCAUGCGAUCCCUUCGGAAUUUUCCAUC	(((((((((.(((.((((((((((((.(((((((((.......((((((.....(((....((((((((.............))))))))))))))))).....))))))))))))))))))))).))).)))))))))
MIR394	GhmiR394-1.1	UUGGCAUUCUGUCCACCUCC	20	Chr6：16456816-16456982 [+]	167	-72.9	UGCUUUCAUGGGGGUUUAGCAAAGGGCUUCUUACAGAGUUUAUUGGCAUUCUGUCCACCUCCCCAUCAUGGAAAAAGUCCGUAUUUUUCCCCUCUGGUUUUUCAUGGAGGUGGGCAUACUGCCAACUGUGCUCUGUUGGCUUCUCUUUGUAAAAUCCUUGUGAUGCA	(((..((((((((((((.((((((((...((.(((((((.((((((((...((((((((((((((....(((((((.......)))))))....)))........)))))))))))...)))))).)).))))))).))...)))))))).)))))))))))).)))
	GhmiR394-1.2	UUGGCAUUCUGUCCACCUCC	20	Chr12：32274820-32274984 [+]	165	-63.51	UAGGGGUUCUUAGAGGCUUUGUUGCAGAGCCAAUUUGGCAUUCUGUCCACCUCCAUUGAUGUACUUCUUCUUACCUACCCAACUUAUAAAAUGAUUUGUCUUUGAAGUAAUGGAGGCGGCCAGUAUGUCAAAUAGACUCUGUAAAUUUCUCUCUGAGAAACCCUA	(((((..(((((((((.....((((((((.(.(((((((((.(((.((.(((((((.....((((((....................................))))))))))))).)).))).))))))))).).)))))))).....)))))))))..)))))
MIR396	GhmiR396-1.1	UUCCACAGCUUUCUUGAACUG	21	Chr5：82146897-82147032 [+]	136	-47.2	CUUCGUAUUCUUCCACAGCUUUCUUGAACUGCAAUUUCAUGUAAUCAGAUCAUUCAUUCAUUCGUUGUCGUUGAUGGUGCUGCAUAUAUACGAGUACGUUGUUGCGGUUCAAUAAAGCUGUGGGAAGAUACAAACA	....(((((.((((((((((((.((((((((((((((((((((..(((((((((.((.((.....))..)).)))))).)))..)))))..)))......)))))))))))).)))))))))))).))))).....
	GhmiR396-1.2	UUCCACAGCUUUCUUGAACUG	21	Chr5：82146897-82147031 [+]	135	-46.5	CUUCGUAUUCUUCCACAGCUUUCUUGAACUGCAAUUUCAUGUAAUCAGAUCAUUCAUUCAUUCAUUGUCGUUGAUGGUGUUGCAUACAUACGAGUACGUUGUUGCGGUUCAAUAAAGCUGUGGGAAGAUACAAAC	....(((((.((((((((((((.((((((((((((((((((((..(((((((((.((.((.....))..)).)))))).)))..)))))..)))......)))))))))))).)))))))))))).)))))....
MIR397	GhmiR397	UCAUUGAGUGCAGCGUUGAUG	21	Chr6：20553332-20553421 [+]	111	-51.5	AUCCCCGGAUGGAAGAAACAUCAUUGAGUGCAGCGUUGAUGAAAUUUCUCAAUUUCUGAGAUGAAUUCGUCAGCGCUGCUCUCAAUCAUGUUUUUUUCCUUUCGAGAACAA	.....((((.(((((((((((.((((((.((((((((((((((...(((((.....)))))....)))))))))))))).)))))).))).)))))))).)))).......
MIR398	GhmiR398	UGUGUUCUCAGGUCACCCCUU	21	Chr5：17538679-17538783 [+]	106	-55	GCCAAGAUGGUUUACCCCAGAGGGGUGCCACCUAAGAACACAGGUCAUCCCUUAACCAAAUAGCUUGUGUUCUCAGGUCACCCCUUUGGGGUACAUAUAUCUUCGC	((.((((((...(((((((((((((((..((((.(((((((((((.................))))))))))).)))))))))))))))))))....)))))).))
MIR399	GhmiR399-1	CGCCAAUGGAGAUUUGUCCGG	21	Chr8：90008748-90008875 [-]	128	-44.8	UGAGAUAUUACAGGGCAAAAUCUUCAGUGGCAGGCAGCCAUUGUAUAUGGCUCCGUUCAUCAGGCAUCAGCUGUAUGGAAAAUUGCAGUGUGUUCUCCGCCAAUGGAGAUUUGUCCGGUAAUUCCGGU	...((.(((((.(((((((.((((((.((((.((.((((((.....))))))))........(((((..((((((........)))))))))))....)))).))))))))))))).)))))))....
	GhmiR399-2	UGCCAAAGGAGAGUUGGCCUU	21	Chr4：47545269-47545342 [-]	74	-32.6	AGGGCUUCUCUGCAUUGGCAGGUAGAUGAUAACUCCACAUCAUGUAGUUAACCUGCCAAAGGAGAGUUGGCCUU	.(((((.((((.(.((((((((((.(((((........))))).).....))))))))).).))))..))))).
	GhmiR399-3	UGCCAAAGGAGAUUUGCCCUG	21	Chr6：52525294-52525391 [-]	98	-47	UGAGGAAUUACAGGGCAACUCUCCUUAAGCAAAAAUGGAUGUGCUUUUCUUUGCAUAAUUCGAUUUUGCCAAAGGAGAUUUGCCCUGCCAUUCACUCA	((((((((..((((((((.(((((((..((((((.(((((((((........)))).))))).))))))..))))))).))))))))..)))).))))
	GhmiR399-4	UGCCAAAGGAGAUUUGCCCCG	21	Chr8：90001216-90001372 [-]	157	-72.1	AAAAAUGCAUGGGUGCAUUACUGGGUGAAUCUCCUUUGGAAGGCAACUAAAACUCGGUUACAUUGCAUGUUGGCAUGCCAUGUGGUGGGCGACAUGCGAUGCGAUGCUUAGCUCACUGCCAAAGGAGAUUUGCCCCGCAAUUCAGCCAUGCAACACG	.....(((((((.((.(((.(.(((((((((((((((((.((....((((...(((....((((((((((((.(..(((....))).).)))))))))))))))...))))....)).))))))))))))))))).).))).)).))))))).....
MIR479	GhmiR479-1.1	CGUGAUAUUGGUUCGGCUCAUC	22	Chr10：93467339-93467435 [+]	97	-43.3	GGAGGAGUAGACACGACGUGAUAUUGGUUCGGCUCAUCUUAUUGUGAUUAAAAAUUUCAAGGCGAGCCGAAUCAAUAUCACUCAUGUAUGCUUUUUU	.((((((((.(((.((.((((((((((((((((((.((((...((........))...)))).)))))))))))))))))))).))).)))))))).
	GhmiR479-1.2	CGUGAUAUUGGUUCGGCUCAUC	22	Chr10：93467335-93467446 [+]	112	-47.7	UGUGGGAGGAGUAUACACGACGUGAUAUUGGUUCGGCUCAUCUUAUUGUGAUUAAAAAUUUCAAGGCGAGCCGAAUCAAUAUCACUCAUGUAUGCUUUUUUAUUAUUAUUAU	....(((((((((((((.((.((((((((((((((((((.((((...((........))...)))).)))))))))))))))))))).)))))))))))))...........
MIR482	GhmiR482-1.1	UUCCCAAAACCUCCAAUUCCAA	22	Chr1：84479672-84479769 [-]	98	-33.6	UCUGGAAAUUAUAGGAAUCGCGUUUUUGGGAAGAAGCACGAUCGAUCUGCAUCCGCCACUAAUUUCUUCCCAAAACCUCCAAUUCCAAUGAUUUCCAG	.(((((((((((.(((((.(.(.(((((((((((((((.((....))))).............)))))))))))).).)..))))).)))))))))))
	GhmiR482-1.2	UUCCCAAAACCUCCAAUUCCAA	22	Chr1：84479662-84479773 [-]	112	-43.3	AGUUUCUGGUAAUUAUAGGAAUUGCGUUUUUGGGAAGAAGCACGAUCGAUCUGCAUUCGCCACUAAUUUCUUCCCAAAACCUCCAAUUCCAAUGAUUUCCAGAAACUUUUCC	(((((((((.((((((.(((((((.(.(((((((((((((......(((.......))).......))))))))))))).)..))))))).)))))).))))))))).....
	GhmiR482-2	UCUUUCCAAUUCCUCCCAUUCC	22	Chr6：92099871-92100022 [+]	152	-68.8	GAAGGAGGAAAAGGAGAGACCGUUUCUGGAAAUUUUCGGAAUGGAGGAGUUGGAAAGAUUUUGAAUUUUCUCUGUAUUUUAAUAAUGAAAAAUCUUUCCAAUUCCUCCCAUUCCACUGAUUUCCAGCACUUCCUCUCCAUUUUCUUACCUUU	((((((((((((((((((...((..(((((((((...(((((((((((((((((((((((((..(((................)))..)))))))))))))))))).)))))))...))))))))).))...)))))).))))))).)))))
	GhmiR482-3	UCUUUCCUACUCCUCCCAUACC	22	Chr2：129381243-129381413 [+]	171	-59.2	AUUGUUAAAGAGGGAAAGGGAGAAAGAGUUGCCGGGAGUUUAUGGAAGUGGGAUGGGUGGAAAGAUUUGUAUUUUCUCUCUUGAGUUUCUAAGAAUGUAAAGCAAAUCUUUCCUACUCCUCCCAUACCACUUAUUUCCAGUUCUUCCUCUCCACUUCUUACUUUUCUCGAU	((((..((((.(((((..(((((..(((..((.((((((...(((..((((((.((((((((((((((((.(((.(..(((((......)))))..).))))))))))))))).)))).)))))).)))...)))))).)).)))..)))))..))))).))))...))))
	GhmiR482-4	UCUUGCCUACUCCACCCAUGCC	22	Chr5：102752290-102752466 [-]	177	-81.9	AGAGACGAUGGAGAAGGAGCUUAGGAUUCUAGAAAGCUCGUGGGAUGGGUGAGGGGGUAAGACAAUGGACUGUUUCAGUCUUUUGGAAACAGAAAUAAAGAAGAAGGCUGGUUUAUGUCUUGCCUACUCCACCCAUGCCACUGGUUUCCUGGUGUUCCUCCUCCUCCUAAAGUCUCU	((((((...((((.(((((....((((.((((.(((((.((((.(((((((((.((((((((((.(((((.....(((((((((.................)))))))))))))))))))))))).)).))))))).)))).))))).)))).))))))))).))))....))))))
MIR5141	GhmiR5141	AGACCCGACGCGACUGACAGAUAA	24	Chr2：4454923-4455084 [-]	162	-33.9	UUGAGUAAUGCCUGAGUCGCAGCAUCAAGGUCUGAGCCAAAUUGAGCAAAGGCGGCCACUUCGCGAUAUUGUGCCAAUUCCAGUUUUGAACUACCGCAUACUUGUUUCAUAGCUUUCAACUGAGCGGCAGACCCGACGCGACUGACAGAUAAGCCGACGUUA	.((.((((..((.((((((.(((((.((((((.((((..((((.(((.(((.........(((((....(((((((((((((((.((((((.......((((..(((((....)))))...))))(((((((...))))))).))))))(((((.((((.(((.((((.(((((.(((...((.((.(...(((.(((......))).)))).)).))))).))))).)))).))).))))))))))))))))))....))))))....)))))))).))).)))).)))).)))))).))))).)))))).))..)))).)).
MIR530	GhmiR530	AGGUGCAGAUGCAGUUGCAGG	21	Chr11：103252457-103252598 [-]	142	-62.8	GUAGCUUUUAUCUGCAUUUGCACCUGCACCUUAUUGUUUGUUUCAGCUAUGUCAGAAAAACAAAACACUGUAAGAUAUGUUUUGUGUGGUGUGGUUGGAGACCAAACAAAGAGGUGCAGAUGCAGUUGCAGGUGAAUGCCAU	...((.((((((((((.(((((.(((((((((.(((((((((((((((((((((.(....(((((((.(((...))))))))))).))))))))))))))..))))))).))))))))).))))).)))))))))).))...
MIR5741	GhmiR5741	UAGUAUAAGGACUAAAUUGGU	21	Chr10：102544326-102544475 [-]	150	-57.8	UAUUACAUGAAUCAAUUUAGUCCUUUUACUAUUAAAAGUAAUCAAACAAGGCAAAUUGGAAUAUAGAACAUUCCAAAUUUUUUCUACAGUACAGUUUGGAUUUAUUUGAUUCCUUUUAAUAGUAUAAGGACUAAAUUGGUCUAUCUCUAU	..........(((((((((((((((.((((((((((((.(((((((.(((.(((((((.....(((((.............))))).....)))))))..))).))))))).)))))))))))).)))))))))))))))..........
MIR7505	GhmiR7505	ACAGCUUUAGAAAUCAUCCCU	21	Chr11：14645501-14645609 [+]	109	-51.3	ACUGUUAUCUACAGCUUUAGAAAUCAUCCCUUUUUUAGAUGUGUAAAUAUAUAAAUAAAUUGAAGCACAUUGCUAGAAAGGGAUGAUUUCUAAAGCUCUAGAUAACGUU	..(((((((((.(((((((((((((((((((((((..(((((((....................)))))))...))))))))))))))))))))))).)))))))))..
MIR7512	GhmiR7512	UGCUACUUGUAGUUAUGCAUG	21	Chr1：117213392-117213730 [-]	337	-116.1	AUGCCAGUUUUUCACUCAUGCAUGGAUGCUUUUCAGUUAACAUGUAGAACUACAAGCAGCAACCACCAUGCUUCAGCAUAAAUAUGGUAGAUGGUGACUUAAGAUAACGGUUCAAUGCUUAUGAAUGAGACUUUCCUCUGUGUCUCUGUGUGUAUGUAUGAGUGCGAAAUUGAGAGAGAGAAACAGAGAAGUCCAAUGAUGGCGAGUUAGAUAAUGCCAGUUUUCCAGUCAUGCAUGGAUGCCUUCCCAAGGGUGCGAAAGCGAAAAGUUGUUGAACUAUCUGAAAUCCUGCUGAUGCAUGGUGGUUGCUACUUGUAGUUAUGCAUGUUAACCAAAA	((((.(((.....)))...))))............(((((((((((.(((((((((.((((((((((((((.((((((.........((((((((.......((((((..(((............((.(((((..((((((.(((((.(.(((((......)))).......).).))))).)))))))))))))....((((............))))((((((((.((.((...(((.....))))).)).)).)))))))))..))))))..))))))))......)))))).)))))))))))))).))))))))).))))))))))).....
MIR827	GhmiR827-1.1	UUAGAUGACCAUCAACAAACA	21	Chr8：14354266-14354420 [+]	155	-44.1	AUGCAUUGUUGAAUGUGUUUGUUUAUGGUCAUCUAAGCCAUUUUUCAUCUCGCCAAUUCUUUGUUCAAGCAGUUUUUGGAUAAUCGAACCGAUAGACUACACCCGCAGAAAUGAUGUUUAGAUGACCAUCAACAAACAACUUCAUCUUAUUGCAU	(((((..(.((((..((((((((.(((((((((((((((((((((.......((((....((((....))))...))))...((((...)))).............)))))))..)))))))))))))).))))))))..)))).)....)))))
	GhmiR827-1.2	UUAGAUGACCAUCAACAAACA	21	Chr8：14354248-14354439 [+]	192	-47.4	CUUUUUCUUUUCAUGAAAAUGCAUUAUUGAAUGUGUUUGUUUAUGGUCAUCUAAGCCAUUUUUCAUCUCGCCAAUUCUUUGUUCAAGCAGUUUUUGGAUAAUCGAACCGAUAGAAUACACCCGCAGAAAUGAUGUUUAGAUGACCAUCAACAAACAACUUCAUCUUAUUGCAUCAAGUGUUCAAGAUUUAAG	.....((((..(((....(((((.((.((((..((((((((.(((((((((((((((((((((..........((((((((((((((.....)))))))))..........)))))........)))))))..)))))))))))))).))))))))..))))...)).)))))...)))...))))......
MIR8643	GhmiR8643	ACAUAUUAAGAAGUCGAAUUG	21	Chr13：7757161-7757309 [-]	150	-51.1	AUGUCUUUUAACAUAUUAAGAAGUCGAAUUGACAAUGAAGAAAGAAGUAGGAAGCCGAAAAGCCAUCAUUGCCUAUAAUCAAAACCCAUAAACCCGUACCAUGAUUCUUUCUUCACUGCCAAUUCGACUUCCUGAUAUGUUAAAAGAAAU	...(((((((((((((((.((((((((((((.((.((((((((((((((((.....((.......))....)))))............................))))))))))).)).)))))))))))).)))))))))))))))...
MIR8646	GhmiR8646-1.1	UAGUGAGGAUGGGAAAUUUGU	21	Chr4：115850634-115850734 [-]	102	-48	GUAUGGAAAGUAGUGAGGAUGGGAAAUUUGUUGAUCCAAAUGAUUGGUUUAGGAAAUUAAUCAUUUGAUUUACAAAUUUUUCAUCUUCACUCGUUUCCUGCU	(((.(((((..((((((((((((((((((((.((((.(((((((((((((...))))))))))))))))).))))))))))))))))))))..)))))))).
	GhmiR8646-1.2	UAGUGAGGAUGGGAAAUUUGU	21	Chr4：115850634-115850744 [-]	111	-48.2	AAUCAUUUAGGUAUGAAAAGUAGUGAGGAUGGGAAAUUUGUUGAUCCAAAUGAUUGGUUUAGGAAAUUAAUCAUUUGAUUAACAAAUUUUUCAUCUUCACUGUUUCCUGCU	.........((((.((((..((((((((((((((((((((((((((.(((((((((((((...))))))))))))))))))))))))))))))))))))))))))).))))
MIR8675	GhmiR8675	AGGUGAUGAUGUGGUACAAUCUUA	24	Chr3：130676597-130676678 [-]	82	-27.4	AUGGCUUUUUGAAAUUGUGCCAUGUCAUUAUGUCCACUUUUUUUUUCUAGGUGAUGAUGUGGUACAAUCUUAAGAGUACCAC	.(((.(((((((.((((((((((((((((((...................)))))))))))))))))).)))))))..))).
MIR8682	GhmiR8682	ACUAGCUCAGGCUCUCGGCAG	21	Chr4：14170846-14170995 [+]	150	-75.4	GUCUCCUGAAUUUGUCGAGAGCCCAAGCUGGUUUACAGAGUCACUUUACAGAGAGCCUAAGGCACUCUGGCUCUAUGAACCCGUCACCAUAUCAGGCUUUUGGUAGAGUUAUUUUGUGAACUAGCUCAGGCUCUCGGCAGGGUUGGGAGA	.((((((((.(((((((((((((..((((((((((((((((.(((((((.((((((((.........((((...........)))).......)))))))).))))))).))))))))))))))))..))))))))))))).))))))))
MIR8697	GhmiR8697	AGGGAAAUUGAUUCAAGUGAGCAU	24	Chr4：1696133-1696488 [-]	354	-154.7	CAUUUUAUGCAGGGAAAUUGAUUCAAGUGAGCAUUGCUUUAAAAACAUUGUUUUACAUUUGUUUAGUAUAUAAAUUGAUCAUUUUUUUUUCUGGUUUAUUUAUCUUUCUUUCUCAUAAAACUUAAUAUCUAUGUAUGUAUUUUAUUGUAGCAUUUGGUGUUAUAAGUAUGUAUGAUGAGAGCCUAGGCUGAUCAAUGCCACUGCGAAAAAACCCUGCAUGCAUUUGAGCAACGUGAAAGAAAGACAAAAUAAACCCAAAAAAAAUAAGCAAUUUAUAUACUAAACAAAUGUAAAACAAUGUUUUUAAAGCACAUCAAAUAUGCUCACUUGAAUCAGUUUCCCUGCAAAAGAUGU	((((((.((((((((((((((((((((((((((((((((((((((((((((((((((((((((((((((((((((((...(((((((((...(((((((((.((((((((((........(((((.....(((((((((((((.((((((....((((((............((((.((........)).)))))))))))))))).))))...))))))))))))))......))))))))))..))))))))).)))))))))...)))))))))))))))))))))))))))))))))))))))))))........))))))))))))))))))))))))))).)))))).
MIR8714	GhmiR8714	AUGGACGAAAUGAAAGUAGAG	21	Chr6：38638485-38638745 [+]	261	-104.7	CACUUUGUCCUCUCUACUUUCAUUCAAUCCAUCACGUUAGCCCCUUGACCAUUUCCGUUAAAAAAAUUCCACCUGUUCAUGUGUUUGCCCCUUGACUUGUAAUGAAAUUUUUAGUUUGGCCUCUGUAUGAUAGUGAAGUUUUCACUUUGGCCCCUCAUGUGUUCAGAUUUGAUUGGCUUAAAUGGCCACACGGGAUCUUUUUUAACAGAAAUGGCCAAUAGGCUAAAGUGAUGGACGAAAUGAAAGUAGAGAGGGCAAAGU	.(((((((((((((((((((((((...((((((((.((((((..(((.(((((((.(((((((((..(((..(((..((((((...(((((..((((...............)))).))............((((((...))))))..)))....))))))..))).......(((((.....)))))....)))..))))))))).))))))).)))..)))))).))))))))...)))))))))))))))))))))))
MIR8718	GhmiR8718	AUUUUGGAAGAAUUUCAGCUG	21	Chr10：102745040-102745158 [+]	119	-64.8	UAAGGAGUUGAUUUUGGAAGAAUUUCAGCUGGUUGUGCCACCAAUGGUAGAACAGCUGCGGGUUUUAUUGGUACGUUGGUGACUCAACCGGUUGGAACUCUUCCAAAAUCAACUCCGGG	...((((((((((((((((((.(((((((((((((.(.(((((((((((((((........))))))).....)))))))).).))))))))))))).))))))))))))))))))...
MIR8722	GhmiR8722-1.1	CAUGUUUUUCCUGUUCAUCUUC	22	Chr10：26766225-26766336 [-]	112	-58.3	ACUUGAGAAGAUGAAAGGAAAAACAUGGAACUUGAGGCAGGGCAGUUCAUGCUCCAAAUACAUCAAGUUCCAUGUUUUUCCUGUUCAUCUUCUCAAGUUAUUUUGGACGGUA	(((((((((((((((((((((((((((((((((((....(((((.....)))))........)))))))))))))))))))).)))))))))))))))..............
	GhmiR8722-1.2	CAUGUUUUUCCUGUUCAUCUUC	22	Chr10：26766225-26766348 [-]	124	-63.7	GUUGCAAGAUCUACUUGAGAAGAUGAAAGGAAAAACAUGGAACUUGAGGCAGGGCAGUUCAUGCUCCAAAUACAUCAAGUUCCAUGUUUUUCCUGUUCAUCUUCUCAAGUUAUUUUGGACGGUA	(((.((((((..(((((((((((((((((((((((((((((((((((....(((((.....)))))........)))))))))))))))))))).))))))))))))))).)))))))))....
MIR8733	GhmiR8733-1.1	GAGCUUGGAAGUGCAUCCGGC	21	Chr4：115511633-115511744 [+]	111	-46.3	GUCGAAAAAAAAGUUUGGAAGAGCUUGGAAGUGCAUCCGGCUGGACAAGUUUUUUUGCUGAUAUGUCUGGAAAACUCGCCUAGCAGGAUGCCUUUUCAAGCUCUUUCUUCG	................(((((((((((((((.((((((.(((((.(.((((((((.((......))..)))))))).).))))).)))))).)))))))))))))))....
	GhmiR8733-1.2	GAGCUUGGAAGUGCAUCCGGC	21	Chr4：115511644-115511750 [+]	107	-53.2	AAGUUUGGAAGAGCUUGGAAGUGCAUCCGGCUGGACAAGUUUUCAUGCUGAUAUGUUUGGAAAACUCGCCUAGCUGGAUGCCUUUUCAAGCUCUUUCUCCGAAACUG	.((((((((((((((((((((.((((((((((((.(.(((((((..((......))...))))))).).)))))))))))).))))))))))))...))).))))).
MIR8741	GhmiR8741	UAGCACUGAAGAUGAUGAUGG	21	Chr3：104492903-104493013 [-]	111	-29.4	GCCUUAUGAAGGGAAUGAUUAUUUCCAUGUCCUAAUUUUUUAUAAAAGUGCUUCGGAGAUCGAAUAUCCCUAGCACUGAAGAUGAUGAUGGUGAUGGGCAUGAUCAUGUAU	.((((....)))).((((((((.(((((..((..(((..((((...((((((..(((.........)))..))))))....)))).)))))..))))).))))))))....
MIR8745	GhmiR8745	UCAACGGAGUUGGGAGACAAA	21	Chr6：50674173-50674335 [-]	163	-78.6	CAGGUCGGGUUUUUGUUUCCCGGCUCUGUCGAGAGCCCGAAUUGAUGAAAAUGGGCACCAUUUCCUUGGUGGCGCAUGGCCCGAUCCAACUAGACGCUCCUGCUCCAUGAACCCUGUCUCCAGCUCAGGCUCUCAACGGAGUUGGGAGACAAAACUCCGGCCU	.((((((((.(((((((((((((((((((.(((((((.((.(((..((....((((((((......)))))(.(((.((..((.((......))))..))))).)......)))..))..))).)).))))))).))))))))))))))))))).))))))))
MIR8746	GhmiR8746-1.1	UCCAUAUUUCACUAUCUCUUA	21	Chr4：43164260-43164370 [-]	111	-46.7	UUUCUAUAAGAGAUAGUGCAAUAUGGAGGCUUGAGCAAAGUGAAAAUUAUAUUUUACCAUGUUUCAAGUCUCCAUAUUUCACUAUCUCUUAUCCCUUAUGAAGACACGUUC	.....(((((((((((((.((((((((((((((((((..((((((......))))))..)).)))))))))))))))).)))))))))))))...................
	GhmiR8746-1.2	UCCAUAUUUCACUAUCUCUUA	21	Chr4：43164270-43164374 [-]	105	-48.8	UGUCUUUCUAUAAGAGAUAGUGCAAUAUGGAGGCUUGAGCAAAGUGAAAAUGAUAUUUUACUAUGUUUCAAGUCUCCAUAUUUCACUAUCUCUUAUCCCUUAUGA	.........(((((((((((((.((((((((((((((((((.(((((((......))))))).)).)))))))))))))))).))))))))))))).........
MIR8753	GhmiR8753	UGCCAAAUCAGGGAAGCGAAA	21	Chr12：17114575-17114709 [+]	135	-45	UUGGAAAAUUUGCCAAAUCAGGGAAGCGAAAGGUGUUUGCAGGCAGCAGAGUUUUGAGGGUAGUUUUCAUCAUCUCAUCACUCUACUCCCAGAUUAUUCGCUUCCCUAAUUUGGACGAUUUUACUUGCGUUCCUU	..((((((((..((((((.(((((((((((....(((((..((.((.(((((..(((((.............)))))..))))).)))))))))..))))))))))).))))))..)))))).))..........
MIR8758	GhmiR8758	UGGGCUUCUUGCAAGAUGAAGGUA	24	Chr2：98216335-98216632 [-]	299	-153.9	CUGGAGCUGCUGGGCUUCUUGCAAGAUGAAGGUAAUCUAGGGGAUGUAGGAGCUUGUGUUUUGGAAUGUUCUCCGAUUCUUAAAUGAGCAAAGGGUGUUAUGUAAUGGUGAAGACAAGUAAAUAAUUUAGUAUGUCGGAGGCUGAAAGCCACUUUGUUCUCCAAGUGGCAUAGGAGAACAAUCAAUAUACCAUUGCAAUACACCUUUUGCCAACUUAAGCAUCGGAGAGCGUCUUGGAGUAAAAGCUCCAAUGCCGCCCUAUGUCACCUACAUCUUGCAGGAAGCCCUGCAGCUCCAGU	((((((((((.(((((((((((((((((.((((.((.(((((...((((((((((.((((((((.((((((((((((.(((((.((.(((((((((((..((((((((((..(((((.((((...)))).).))))((.((((...)))).))(((((((((..........)))))))))......))))))))))..)))))))))))))..))))).)))))))))))).)))))))).)))))))..)))..))))).)).)))).))))))))))))))))).)))))))))).
MIR8765	GhmiR8765	UUAGUGGAGCUCAUGCUAGAA	21	Chr12：17221621-17221806 [+]	186	-79.4	AUAUGGGGCACUUCUAACAUGAGCUUCACUGAAAAAAGCUUAUGAAAAGCUUUUACCAAAAUAUCUAACGAUAUUGGUAAAUCCUUAGAAAUAUUGGUAAAGCCAAUAUUGGUAAAUCGUUAGAAAUAUUAGUAAAAGCUUUUUCUAAGCCAUUUUUAGUGGAGCUCAUGCUAGAAUUUCCCAUGA	.(((((((...(((((.((((((((((((((((((..(((((.(((((((((((((.((.((.(((((((((............(((..(((((((((...)))))))))..)))))))))))).)).)).))))))))))))).)))))..)))))))))))))))))).)))))..))))))).
MIR8772	GhmiR8772	UUGGACUGUGGCUACAUAUAG	21	Chr7：57056492-57056815 [+]	324	-118.6	AUGUCCCUCCCUCUAUGUAACCACAUUCCAAUGCUUAACUAGUCGAUGUGGGAUUGUUUUUCCCUCUCAAAACUAGCCUCUUAGGUAAGCGUGUGAACUGUCGAGAUCUGGAUGGAUCCAAGACACGUUACCACAGGUAGCGUCGUUUGUUUACACUUCUUCUGGUAGAGAGCUGAGCUGGAGGUCGAGUCUUUGGACAUGUAAGUUGAAAUGGAGCUGCUGAGCUUCCUACAAGAUGAAGGUGAGCUAAGGGGCGUAAUAGUUUGUCUAGGGGUCAGGUCUACUAAUAAGGAUUGGACUGUGGCUACAUAUAGCAAGGGUCAC	.((.((((..((.((((((.(((((.((((((.((((..((((.(((.(((.........(((((....(((((((((((((((.((((((.......((((..(((((....)))))...))))(((((((...))))))).))))))(((((.((((.(((.((((.(((((.(((...((.((.(...(((.(((......))).)))).)).))))).))))).)))).))).))))))))))))))))))....))))))....)))))))).))).)))).)))).)))))).))))).)))))).))..)))).)).

## Sheet: Table S3
Table S3. Novel miRNA families identified in this study.
miRNA family	Member	Mature sequence	Length (nt)	Location	Precursor Length (nt)	MFE	MFEI	G+C (%)	Precursor sequence	Precursor Structure
GhmiRna01	GhmiRna01-1	ACAGAAAGAGAAGUGAGCACGCA	23	Chr1：49371469-49371581 [+]	113	-54	1.12494	42.48	AAUUCCGGCACUGGAAGCUGACAGAAAGAGAAGUGAGCACGCAAAAGCAAAAGUAUAGGCUUAUACAUGUGCCUUUGUGUGCUCACUCUCUUCUGUCAAUUUCUAUGUUCCAU	......((.((((((((.((((((((.((((.(((((((((((((.(((...(((((....)))))...))).))))))))))))))))))))))))).)))))).)).))..
	GhmiRna01-2	ACAGAAAGAGAAGUGAGCACGCA	23	Chr3：33390910-33391022 [-]	113	-51.6	1.03195	44.25	AAUUCCGGCACUGGAAACUGACAGAAAGAGAAGUGAGCACGCAAAAGCAGAAGUAUAGCCUUAUACAAGUGCCUCUGUGUGCUCACUCUCUUCUGUCAAUUUCUAUGUCCCAA	......((((.((((((.((((((((.((((.(((((((((((...(((...(((((....)))))...)))...))))))))))))))))))))))).))))))))))....
GhmiRna02	GhmiRna02	AAGGACCCAGGCCAAAACGACGUC	24	Chr4：61797985-61798098 [+]	114	-35.8	0.586872	53.51	UGAAGUUGGAGCUGGUCGGGUCGCGGGUCGGCCAUGGGUUAAAGCUCAAAAGGACGCUGUUUUGGGGCUUAAGGACCCAGGCCAAAACGACGUCGUUUUCGCCUUCUAUUUAAG	......(((((..((.((((..(((((((((((.((((((.((((((((((........)))).))))))...)))))))))).....))).)))).)))))))))))......
GhmiRna03	GhmiRna03	AAGUGAUGAUGUAGCACAAUCUCA	24	Chr9：118391218-118391329 [+]	112	-35.1	1.29985	24.11	GAUUAUUAAAAUACUAAAUAUAUCACUCUGAGAUUGAACUACAUCAUCAUCUAAAUUUUUUUUAUUUUUUAAGUGAUGAUGUAGCACAAUCUCAAAGUGACACAUCAUUAAA	......................(((((.((((((((..((((((((((((.((((............)))).))))))))))))..)))))))).)))))............
GhmiRna04	GhmiRna04	AAUGUUUCGGUGAUAGAAGAAGGC	24	Chr2：60388486-60388598 [+]	113	-28.1	0.585387	42.48	UCCUCUCCAUAUUUUUCAAUGUUUCGGUGAUAGAAGAAGGCAACGUUUGUUCGUUGAUCCUUGCAGACGUGCUACUGCUUCGAUCAUCUUGUUGUUAUAUCCUGGGAGACAGU	...(((((........((((.....((((((.((((..((((.(((((((............)))))))))))....)))).))))))..))))..........)))))....
GhmiRna05	GhmiRna05	ACAGGUGGUGGAUCAAAUAUGAGU	24	Chr5：99513357-99513470 [+]	114	-45.9	0.97655	41.23	CCAAGGUUGUUUUUCUGUUGACAGGUGGUGGAUCAAAUAUGAGUUCUUUAAUGUAAAAAUUCAUAUUUGUUCCACCCGCCUGUGGAUGCAAAACAUGACCCUGGUAAACUGCCC	(((.((((((((((.((((.((((((((((((.((((((((((((.((......)).)))))))))))).)))).)))))))).)))).)))).)))))).)))..........
GhmiRna06	GhmiRna06	ACUCUCCCUCAAGGGCUUCCCC	22	Chr13：10233500-10233611 [-]	112	-51.3	0.916071	50	AAUCAAGGAGUUUCUCAUUCACUCUCCCUCAAGGGCUUCCCCAACAUGCCAUGCAUGUGGGCUUGAUGCUUCAGAUGGAAAUGCUUGGUGAAGUCCUUAGGGGGAGUGGAUG	...............((((((((((((((.(((((((((.(((((((.((((.(.((.((((.....)))))))))))..))).)))).)))))))))))))))))))))))
GhmiRna07	GhmiRna07	ACUCUCUUCCAAAGGCUUUGAG	22	Chr7：81759612-81759723 [+]	112	-51.5	1.22619	37.5	UGUACAUGCAACCCUUUUUCACUCUCUUCCAAAGGCUUUGAGCUGCUAUAUGAAACAAUCAUAGUUCAAAGUCUUGGGAGAGAGUGAAGAAAAGUUGUCAUGAUUUUACACA	....((((((((..((((((((((((((((((.(((((((((((.....((((.....)))))))))))))))))))))))))))))))))..)))).))))..........
GhmiRna08	GhmiRna08	AGCUCAUUAGAGUAAUUGUCGUUG	24	Chr9：82931751-82931864 [-]	114	-36.6	0.731994	43.86	CAAGCUCAUUAGAGUAAUUGUCGUUGCCCUGGACUGGUAAUCCCGACAAUACUCUAUGAGUUUAUAUUACAGGGGAUUUGGCCUGGACUGGUAAUCCCGACAAUACUCUAUGAG	.((((((((.((((((.(((((((((((.......)))))...)))))))))))))))))))).........((((((..(((......)))))))))................
GhmiRna09	GhmiRna09	AGCUGCUUGGCUAUGGAUCCC	21	Chr10：62320463-62320573 [-]	111	-43.6	0.807385	48.65	GGUUCUUGCUGGGUAUAUUGAGCUGCUUGGCUAUGGAUCCCACAGUCCUAUCCCAUGUUGGGAGGGAUAGGCUUGCGGCUUCCAUAUCUCAGGAGCUUCAUUACCUUAAAA	(((....)))(((((....(((((.((.((.((((((..((.(((.((((((((.........)))))))).))).))..)))))).)).)).)))))...))))).....
GhmiRna10	GhmiRna10	AGGGCUUCUCUGCAUUGGCAGG	22	Chr4：47545249-47545358 [-]	110	-43.8	0.912424	43.64	GUCCUGAACUGGUUGCAGGGCUUCUCUGCAUUGGCAGGUAGAUGAUAACUCCACAUCAUGUAGUUAACCUGCCAAAGGAGAGUUGCCCUUUAACUGAUUCAACUUAAUAA	....((((.((((((.(((((..((((.(.((((((((((.(((((........))))).).....))))))))).).))))..))))).)))))).)))).........
GhmiRna11	GhmiRna11	AGGGUGUAAGAACGGCAGUAGCUG	24	Chr4：36372978-36373088 [-]	111	-51.3	1.06883	43.24	CCUUAUUUGUACUUUGCUGAAGGGUGUAAGAACGGCAGUAGCUGUAAGUUCGUUCAUGGAGAUGCAGCUACUACCGUUCUUACAAAACCCUCCAGAAUGGUGGAAAUUCAA	....((((.((((...(((.(((((((((((((((.((((((((((..(((......)))..)))))))))).))))))))))...))))).)))...)))).))))....
GhmiRna12	GhmiRna12	AGGUAUGAAGACUCUCCAAGUGUG	24	Chr1：15167256-15167369 [-]	114	-29.2	0.679057	37.72	CUAUUUGAAAUAAUGUCUUGACAGGGCACCUGCCUUUAACACUUUUGGAGGGAGUCAUUCACCUUUUUUUAGGUAUGAAGACUCUCCAAGUGUGAACAUACACAUGAUAUGAUA	............(((((.((..(((((....)))))...(((.(((((((((..((((..((((......))))))))...))))))))).)))........)).)))))....
GhmiRna13	GhmiRna13	AUCAUGCUAUCCCUUCGGAUU	21	Chr2：18659134-18659244 [+]	111	-44.1	0.958729	41.44	GCUGGCAGCUAGAGGAGGCAUCCAAAGGGAUCGCAUUGAUCCUUUAUUUUUCUUCAUUCACAAUUUUGGAUCAUGCUAUCCCUUCGGAUUUUUCCUUUGGUAGCUUCAUAU	...(((.(((((((((((.((((.(((((((.((((.(((((.........................))))))))).))))))).)))).))))))))))).)))......
GhmiRna14	GhmiRna14	AUCAUGCUAUCCCUUUGGAUU	21	Chr5：74402286-74402396 [+]	111	-48.68	1.15898	37.84	CGCAGGUACUAGAGGAGGGAUCCAAAGGGAUCGCAUUGAUCCUUUAUUUUUCUUUUUAAAAAAAAUUUACCCUAAUUUUGGAUCAUGCUAUCCCUUUGGAUUCCUCCUUUG	.........((((((((((((((((((((((.((((.(((((.....................................))))))))).))))))))))))))))))))))
GhmiRna15	GhmiRna15	AUUAUUGUCAGUGUAGGAGGACGU	24	Chr9：73490718-73490831 [-]	114	-24.1	0.560455	37.72	GUUUAAUUGGCACCGGUAUUAUUGUCAGUGUAGGAGGACGUGAGUUCGAUUGUGUUAAGUAAUAUUAUCCUUCUAUUUAAUAGUUGGGAAGGGAUUAUGCCUAGUUCUAGGCAU	......((((((((((..((((.(((..........)))))))..)))...))))))).........(((((((............)))))))...(((((((....)))))))
GhmiRna16	GhmiRna16	AUUGAUCAGAAGUACUCAAAUCCG	24	Chr10：57316820-57316932 [-]	113	-26.4	0.573884	40.71	GUCGCUUGUCACUUGUCACUUAUCACUGAUGAGAUAAGUGUAGCUGAGGCUACCACUUAUCACUUGUCAUUGAUCAGAAGUACUCAAAUCCGACAUUCCGCUCAAUUUAAUCA	((((.(((..((((....((.((((.((((((((((((((((((....)))).))))))))..)))))).)))).))))))...)))...))))...................
GhmiRna17	GhmiRna17	AUUGUUGUCAAUGUAGGAAGACGU	24	Chr12：95303581-95303694 [-]	114	-28.4	0.556823	44.74	GCUUGACUGGCAUGGGCAUUGUUGUCAAUGUAGGAAGACGUGGGUUCUAAUGCGUUGAAACACAUUAUCCUCCUAUUUAAGGGUUGGGGAGGAACUAUGGGUAACUUUAGGCAU	((((((....(((((....((((.((((((((..(.(((....))).)..)))))))))))).....(((((((............))))))).))))).......))))))..
GhmiRna18	GhmiRna18	CAUUCACUCUGAACCAUGGUGGAG	24	Chr11：2989751-2989864 [+]	114	-28.6	0.595766	42.11	GGUGGAUCUGUUAUCAUGCCAUCAUUGUAGAAUGCAUGGGAAAUAUGUUUGUGAUGGGACACAUUUCGUCAUUCACUCUGAACCAUGGUGGAGAGUGAUUAAGCUCACAUGAGA	.............((((((((((((.(((((.((.(((((((((.(((((......))))).))))).)))).)).)))..)).))))))).((((......)))).)))))..
GhmiRna19	GhmiRna19	CCGGUACUGUUUGUCAGGGUGGUG	24	Chr9：29420563-29420676 [-]	114	-36.7	0.797843	40.35	CAGAGUUUUUGUUUACUAUACCGGUACUGUUUGUCAGGGUGGUGCCACCUGUCAGAGUGGCGUGACCACCCUGACUAUACCAUUUCAGUAAUUAACUUUUUAGGUAUAUUAUUU	.((((((.....(((((.....((((......((((((((((((((((((...)).)))))...)))))))))))..)))).....)))))..))))))...............
GhmiRna20	GhmiRna20	CGCUAUCUAUCCUGAGUUUCA	21	Chr4：78062827-78062937 [-]	111	-39.9	0.927877	38.74	AUGGGAUAACCUGUAAAGCUCAGGAGGGAUAGCCCCAUCUCAAAAAAAAAAAAAAAAACCCUAUAUAUGGCGCUAUCUAUCCUGAGUUUCAUGGGUUCUUCCUGCUAUAUA	..((((.(((((((.((((((((((.(((((((.((((............................)))).))))))).)))))))))).))))))).)))).........
GhmiRna21	GhmiRna21	CUGAAGUGUUUGGGGGAACUC	21	Chr12：69350099-69350209 [-]	111	-47.1	0.905708	46.85	UAUGCCAGGUGCCCACUAGAGUUCCCUCCGGCACUUCAGUUUAUUUGUCAAAACUUCUUUGCUGUUUACUGAAGUGUUUGGGGGAACUCCGGUUGCCAUCUGAGAUGGUAA	(((..((((((.(.(((.((((((((((.(((((((((((..((..(.((((.....))))).))..))))))))))).)))))))))).))).).))))))..)))....
GhmiRna22	GhmiRna22	CUGUUGGAAGGUUUGGAGGAG	21	Chr7：42647859-42647969 [+]	111	-38.8	0.718499	48.65	ACAAGGAAUUGGUUGCUCAGUCUCCCUCAAACGCUUCCAGCAAUAUUCUACACACUACCCCCCAGCAGCACUGUUGGAAGGUUUGGAGGAGAGUGAACAAAACAUGCCUUG	.(((((......(((.(((.(((((.((((((.(((((((((.............................))))))))))))))).))))).))).)))......)))))
GhmiRna23	GhmiRna23	CUUUCUGCUCCUGGGACUGGCAUU	24	Chr4：90629912-90630025 [+]	114	-32.3	0.547504	51.75	UGUCUACGGAGCACAUGGUCCUUUCUGCUCCUGGGACUGGCAUUCUGGACAAACUUCAUACCUACUGAACAUGUGUCUGGGUAGCCUAUGGAGCACGUGGCACUUCUUGCGAGU	..((....))(((...(((((....((((((((((.(((....((((((((...((((.......))))....))))))))))))))).))))))...)).)))...)))....
GhmiRna24	GhmiRna24	GAAACUACCUUCGACGUUGCGACA	24	Chr1：47864136-47864249 [+]	114	-30	0.576974	45.61	GAUACUGAUCACUAUGUCGCAACACAAAAGGAUCAAUGUCGCAGCAUAAGGAGUAGAAUAGAGAAAUCAUGAAACUACCUUCGACGUUGCGACACAGCGUAAGGGUGUCGCGAC	...............(((((.((((...........(((((((((..(((((((...((.((....))))...))).))))....)))))))))..........)))).)))))
GhmiRna25	GhmiRna25	GAAGCGCUGGAGGGUAGAGUGG	22	Chr6：31317697-31317808 [+]	112	-49.5	0.970497	45.54	UUGGGAUGGAAAUCAUUGCUCACUCUCCCUCAAGGGCUUCUGAAUUUGCCUGUGUUUAAGGGCUUAAACUGAAGCGCUGGAGGGUAGAGUGGAUAAUGUUCACCAUUCUUUC	..(((((((....(((((.((((((((((((.((.(((((.......((((........)))).......))))).)).))))).))))))).)))))....)))))))...
GhmiRna26	GhmiRna26	GACCAGUUCAAUCAAUCGGAUGUU	24	Chr13：26044683-26044796 [+]	114	-35.1	1.06354	28.95	AUUUAUUUUAAAUUAAUGCUUUAAGAAUUAGACCGGUGAUUGAACUGCUCAAACCAUAAAUUCUUGGUUUGACCAGUUCAAUCAAUCGGAUGUUCAACAGUUACAAAAUAAAAA	.((((((((........(((....((((....(((((((((((((((.((((((((........)))))))).)))))))))).)))))..))))...)))...))))))))..
GhmiRna27	GhmiRna27	GCGUAUGAGGAGUCAAGCAUA	21	Chr8：91334442-91334552 [-]	111	-50.2	1.02459	44.14	AUCAUGUAUGUGCCUGGCUCCCUGUAUGCCAUCCGCAGAACCUAUCGAACAACGAUGGCAUCUGUGAAUGGCGUAUGAGGAGUCAAGCAUAUAUUUCUACAUAUAUAUCUC	.....((((((((.(((((((.((((((((((.((((((..((((((.....))))))..)))))).)))))))))).))))))).)))))))).................
GhmiRna28	GhmiRna28	GGCAGUCACCUUGGCUAAC	19	Chr4：46055713-46055820 [+]	108	-44.6	0.891929	46.3	GUAGCCAAGGAUGACUUGCCUGCUCCUUCCAAGAGGUUUCAAAUUUCCCUGAAACCAUUGUUGGGUACCAGGCAGUCACCUUGGCUAACUUGACAGGUUCUUUUCUUU	.(((((((((.(((((.(((((..(((..(((..(((((((........))))))).)))..)))...))))))))))))))))))).....................
GhmiRna29	GhmiRna29	GGUGUUGGGACACUGAUGGCCGGC	24	Chr3：23814321-23814435 [+]	114	-29.9	0.695336	37.72	UAAAAUUAAAAAAAAAUGGAUGUUGGGACAUUGAUGGCCGACACCCUUAUACUAGAUUAAAAAAAAUUAGGGUGUUGGGACACUGAUGGCCGGCACCCCAAUACCAGAUUUAAA	.................((.((((((..(((((.((.((((((((((.....................))))))))))..)).))))).)))))).))................
GhmiRna30	GhmiRna30	GUGGAACGUAGGUAUGGUAUUUCA	24	Chr11：46058078-46058191 [+]	114	-30.6	0.826929	32.46	AAAGAAAACCAUACUGAGAUGUGGAACGUAGGUAUGGUAUUUCAGUAAAGAAAUCCAUACUGAGUUAUGAAACAUAGGUAUGGUAUUUUAGUAAAGAAAACCAUACUGAGUUGU	........(((((......)))))(((...((((((((.((((..((..((((((((((((..(((....)))...))))))).)))))..))..))))))))))))..)))..
GhmiRna31	GhmiRna31	UAUUAAUGCUGCAUUUUACAC	21	Chr6：14738876-14738986 [+]	111	-66.5	1.62182	36.94	AGAUGAAGUGAUGAGGAAACUAUUAAUGCUGCAUUUUACACUAGAAAUGCUUUUCUGUAAGGCGGUCAUUGCUAGCGUAAAAUGCAGCAUUAAUAGUUUCCUCAUCACUUC	....(((((((((((((((((((((((((((((((((((.((((...((((((.....)))))).......)))).)))))))))))))))))))))))))))))))))))
GhmiRna32	GhmiRna32	UCGGACCAGGCUUCAUUCCUC	21	Chr2：121860658-121860767 [-]	110	-50.8	1.15455	40	GGUAGAUUUUGAGGGGAAUGUUGGCUGGCUCGAAGCUUAAACAAAUACAGCUUUGGUUUUGGUUUAAGUUUCGGACCAGGCUUCAUUCCUCUCAAAAAUUUAUGCAUGUA	.(((((((((((((((((((..(.((((.((((((((((((((((..((....))..))).))))))))))))).)))).)..)))))))))).))))))))).......
GhmiRna33	GhmiRna33	UCUUUCCUACUCCUCCCAUUCC	22	Chr2：129381268-129381379 [+]	112	-39.6	0.899902	39.29	GAGUUGCCGGGAGUUUUUGGAAGUGGGAUGGGUGGAAAGAUUUGUAUUUUCUCUCUUGAUUUUCUAAGAAUGUAAAGCAAAUCUUUCCUACUCCUCCCAUUCCACUUAUUUC	.........(((((...(((((.(((((.((((((((((((((((.(((.(..(((((......)))))..).))))))))))))))).)))).))))))))))...)))))
GhmiRna34	GhmiRna34	UGAAGGCCUUAGGGAGAGUGC	21	Chr9：109310781-109310890 [+]	110	-51.6	0.921412	50.91	AAACAAGGCGUUUCACAUUCACUCUCCCUCAAGGGCUUCUCCUUCAACAUGGCAUGGCAUGCCAUUCCAUGCAGUGUGGUAGGUGAAGGCCUUAGGGAGAGUGCAUGAGA	...............(((.((((((((((.((((.((((.(((...((((.((((((.(......))))))).))))...))).)))).)))))))))))))).)))...
GhmiRna35	GhmiRna35	UGACAACGAGAGAGAGCACGU	21	Chr1：12799366-12799476 [-]	111	-55.8	1.26817	39.64	AGAUAUGAUACAUUAUCAAUUGACAACGAGAGAGAGCACGUUUGUAGCCAUUCAUACAUGGUCAUGGAUGCAUACAAGCGUGCUCUCUAUCGUUGUCAUGUGAUUUGUACA	........((((..((((..(((((((((.((((((((((((((((..(((((((........)))))))..)))))))))))))))).)))))))))..)))).))))..
GhmiRna36	GhmiRna36	UGCCAAAGGAGAAUUGCCCUG	21	Chr6：52528527-52528637 [-]	111	-38.2	0.763916	45.05	AGUUGUGAAAUAACAGUGCAGUCCUCCUUUGGCACAGAGAAGAACAUGGCUUACUUAAAACUUCUGGCUUUGCCAAAGGAGAAUUGCCCUGCCAUUCACUCCUGCAGUUAC	((..(((((....(((.(((((.(((((((((((.(((((((.....((....)).....)))))..)).))))))))))).))))).)))...)))))..))........
GhmiRna37	GhmiRna37	UGCCAAAGGAGAGUUGCCCUG	21	Chr9：120726038-120726148 [-]	111	-53.8	1.05481	45.95	AAUAAGCAAACCAGUCUUAGGGCACCUCUCACUUAGGCAGGUAAUGGUGCAUAUAUUUGUUCCCAUGACUUGCCAAAGGAGAGUUGCCCUGUGACUGCUUCAGCUUAGCAU	..(((((....(((((.(((((((.(((((.(((.(((((((.((((.(((......)))..)))).))))))).)))))))).))))))).))))).....)))))....
GhmiRna38	GhmiRna38	UGCCUGGCUCCCUGAAUGCCA	21	Chr6：21489776-21489886 [+]	111	-53.5	0.955366	50.45	UGUGGAUUGGUUGGUGAAUCUGCCUGGCUCCCUGAAUGCCAUCUAAGAAGCUUUGUCAAGCACGGUUGGCUGCCUUCUUACAUGGCAUGAGGGGAGUCAUGCAGGUUUAAC	..............(((((((((.(((((((((..(((((((.(((((((....(((((......)))))...))))))).)))))))..))))))))).)))))))))..
GhmiRna39	GhmiRna39	UGCUGAAGAGUGAGAGCGCAU	21	Chr4：34302010-34302120 [+]	111	-63.5	1.09487	52.25	UAAAGAGCGGGAAUCAUAGCUGCUGAAGAGUGAGAGCGCAUUGUGUGGCACCUUGGGUUCAAACCACCUUGGGCUCUUACUCUUCAGCAGCGAUGGUUCUUGCCCUUCAGC	..(((.(((((((((((.(((((((((((((((((((.((..((((((.(((...))))))...)))..)).))))))))))))))))))).))))))))))).)))....
GhmiRna40	GhmiRna40	UGGAAAUCUUUGGGGAGAGUGA	22	Chr1：95731629-95731719 [-]	110	-52.4	0.952727	50	ACAAGGCAUUGGUUCCUCACUCUCCCUCAAGGGCUUCCUGCAAUGCCUCCGAAUACUGCCCUGGCAAUGCUGGAAAUCUUUGGGGAGAGUGAAAAAAAACUUGCCUUGCU	.(((((((..((((..((((((((((.((((((.((((.(((.((((...............)))).))).)))).)))))))))))))))).....)))))))))))..
GhmiRna41	GhmiRna41	UUCAGAGACCAUCCCUUGCUU	21	Chr11：14645675-14645785 [+]	111	-46.5	1.0109	41.44	GCAAUAUUGUUAUCUACGGCUUCAGAGACCAUCCCUUGCUUGCUAAAUUAAUGGAAUCUGUAAUCUACAGAUUGACGCCCCUUGCAAGGAAGGAAUGGUUUCUGAAGCUUU	.................(((((((((((((((.((((.(((((...........((((((((...))))))))..........))))).)))).)))))))))))))))..
GhmiRna42	GhmiRna42	UUCCACGGCUUUCUUGAACUU	21	Chr13：9909540-9909650 [+]	111	-38.8	0.923757	37.84	GGAGGUUCGUUUGCAUGCUUUUCCACGGCUUUCUUGAACUUCUUUUUCUCUCUUUGUGUUAGUAAUGAAUUAAAGAGGAUGAAGGUCAAGAAAGUCAUGGGAAAACAUGAA	.............((((.(((((((.(((((((((((...(((((.((.(((((((..(((....)))..))))))))).)))))))))))))))).))))))).))))..
GhmiRna43	GhmiRna43	UUUUACUGACGUGGACAAAAU	21	Chr4：43502435-43502545 [+]	111	-54	1.08012	45.04	GGGAGAGCAUUUUGUUCACGUCAGUAAAGUGCACUCCCAAGGUCAGUAAAGUGCACCCCAAGGAAUCGUUUUUUACUGACGUGGACAAAAUGCUCUCUCAGAGAAACGUUU	(((((((((((((((((((((((((((((.((..(((...(((((......)).)))....)))...)).)))))))))))))))))))))))))))))............
GhmiRna44	GhmiRna44	UUUUGAACUUGGCAAAUGUAA	21	Chr3：116586730-116586840 [+]	111	-39.1	0.953579	36.94	GCAACUAGGUCCAUUUUGGUUUUUGAACUUGGCAAAUGUAAAAGUUUGGUGUGAUUUUCAGGUGACGUGGCAUAAUUAAACUGUUACAUCUGUCAAGUUCGAAGACUAAAG	.............(((((((((((((((((((((.((((((.((((((((((.((..((....)).)).))))...)))))).)))))).)))))))))))))))))))))
GhmiRna45	GhmiRna45	UUUUUCACAAAUAUCACAAUA	21	Chr10：27144916-27145026 [+]	111	-29.4	0.979892	27.03	AAAUCAUUUCUUACCUUCUUUUUUUCACAAAUAUCACAAUAAAACAUGGAUGAAACUAUCGAUCGAUGAUAGAGUUCUAUUAUUGUGAUAUUAUUGAAGAACAAAAGGUAC	...........((((((...(((((((..((((((((((((....(((((.....(((((.......)))))...)))))))))))))))))..)))))))...)))))).

## Sheet: Table S4
Table S4. Expression levels of the known miRNAs.
miRNA Family	Member	Read				RPTM
		F5	F10	F15	F20	F5	F10	F15	F20
MIR1446	GhmiR1446	2	11	11	6	0.855203	4.67886	5.12561	3.7941
MIR156	GhmiR156-1.1	2057	5585	7279	13752	879.576	2375.59	3391.75	8696.08
	GhmiR156-1.2	5466	11449	11519	17721	2337.27	4869.85	5367.44	11205.9
	GhmiR156-1.3	2209	6116	7606	14518	944.572	2601.45	3544.12	9180.46
	GhmiR156-2.1	5236	10738	11078	16849	2238.92	4567.42	5161.95	10654.5
	GhmiR156-2.2	4455	9144	9467	14311	1904.96	3889.41	4411.28	9049.56
	GhmiR156-2.3	5236	10738	11078	16849	2238.92	4567.42	5161.95	10654.5
	GhmiR156-2.4	5236	10738	11078	16849	2238.92	4567.42	5161.95	10654.5
MIR157	GhmiR157-1.1	46643	130727	173599	256101	19944.6	55604.9	80890.9	161945
	GhmiR157-1.2	46643	130727	173599	256101	19944.6	55604.9	80890.9	161945
	GhmiR157-1.3	45443	126704	169498	249670	19431.5	53893.7	78980	157879
	GhmiR157-1.4	45443	126704	169498	249670	19431.5	53893.7	78980	157879
MIR160	GhmiR160-1	19	33	10	4	8.12443	14.0366	4.65964	2.5294
	GhmiR160-2.1	8	8	2	18	3.42081	3.40281	0.931929	11.3823
	GhmiR160-2.2	8	7	2	18	3.42081	2.97746	0.931929	11.3823
	GhmiR160-2.3	8	8	2	18	3.42081	3.40281	0.931929	11.3823
MIR162	GhmiR162	72	178	129	72	30.7873	75.7125	60.1094	45.5292
MIR164	GhmiR164-1.1	7627	11227	7283	1652	3261.32	4775.42	3393.62	1044.64
	GhmiR164-1.2	7627	11227	7283	1652	3261.32	4775.42	3393.62	1044.64
	GhmiR164-1.3	7627	11227	7283	1652	3261.32	4775.42	3393.62	1044.64
	GhmiR164-1.4	8062	12033	7760	1810	3447.32	5118.25	3615.88	1144.55
MIR166	GhmiR166-1.1	112453	189195	117243	68768	48085.1	80474.3	54631.1	43485.4
	GhmiR166-1.2	112357	189126	117123	68700	48044	80445	54575.1	43442.4
	GhmiR166-1.3	112357	189126	117123	68700	48044	80445	54575.1	43442.4
	GhmiR166-1.4	89070	184569	119107	70397	38086.5	78506.7	55499.6	44515.5
	GhmiR166-1.5	111968	187488	115801	67842	47877.7	79748.3	53959.1	42899.9
	GhmiR166-2	221	264	102	88	94.4999	112.293	47.5284	55.6468
	GhmiR166-3	832	656	243	270	355.764	279.03	113.229	170.734
MIR167	GhmiR167-1.1	132978	268722	223278	41643	56861.6	114301	104040	26332.9
	GhmiR167-1.2	66399	126121	109787	24448	28392.3	53645.7	51156.8	15459.7
	GhmiR167-2	55775	124011	104697	18680	23849.5	52748.2	48785.1	11812.3
	GhmiR167-3	317	541	469	92	135.55	230.115	218.537	58.1762
MIR169	GhmiR169-1.1	47	117	106	87	20.0973	49.7661	49.3922	55.0144
	GhmiR169-1.2	33	99	83	60	14.1108	42.1098	38.675	37.941
	GhmiR169-2.1	82	308	143	67	35.0633	131.008	66.6329	42.3674
	GhmiR169-2.2	89	335	145	69	38.0565	142.493	67.5648	43.6321
	GhmiR169-3	114	144	82	58	48.7466	61.2506	38.2091	36.6763
	GhmiR169-4	18	28	76	22	7.69683	11.9098	35.4133	13.9117
MIR172	GhmiR172-1	39	71	73	102	16.6765	30.1999	34.0154	64.4997
	GhmiR172-2	2947	6604	2990	674	1260.14	2809.02	1393.23	426.204
	GhmiR172-3	22	20	14	1	9.40723	8.50703	6.5235	0.63235
MIR2111	GhmiR2111-1	10	41	30	27	4.27602	17.4394	13.9789	17.0734
	GhmiR2111-2	4	23	17	24	1.71041	9.78308	7.92139	15.1764
MIR2218	GhmiR2218	131	349	269	282	56.0158	148.448	125.344	178.323
MIR2947	GhmiR2947	1521	1982	1489	949	650.382	843.046	693.821	600.1
MIR2950	GhmiR2950-1.1	1505	3843	2763	850	643.54	1634.62	1287.46	537.497
	GhmiR2950-1.2	1591	4009	2907	900	680.314	1705.23	1354.56	569.115
MIR390	GhmiR390-1.1	7640	5395	3336	2419	3266.88	2294.77	1554.46	1529.65
	GhmiR390-1.2	7925	5590	3449	2530	3388.74	2377.71	1607.11	1599.85
	GhmiR390-1.3	7925	5590	3449	2530	3388.74	2377.71	1607.11	1599.85
	GhmiR390-1.4	7925	5590	3449	2530	3388.74	2377.71	1607.11	1599.85
MIR393	GhmiR393	29	130	201	133	12.4004	55.2957	93.6588	84.1025
MIR394	GhmiR394-1.1	3	3	23	9	1.2828	1.27605	10.7172	5.69115
	GhmiR394-1.2	2	4	23	9	0.855203	1.70141	10.7172	5.69115
MIR396	GhmiR396-1.1	172	1069	1863	806	73.5475	454.701	868.092	509.674
	GhmiR396-1.2	172	1069	1863	806	73.5475	454.701	868.092	509.674
MIR397	GhmiR397	815	831	603	162	348.495	353.467	280.976	102.441
MIR398	GhmiR398	0	0	3	5	0	0	1.39789	3.16175
MIR399	GhmiR399-1	19	15	24	22	8.12443	6.38027	11.1831	13.9117
	GhmiR399-2	7	16	9	19	2.99321	6.80562	4.19368	12.0146
	GhmiR399-3	286	256	419	175	122.294	108.89	195.239	110.661
	GhmiR399-4	286	255	399	180	122.294	108.465	185.92	113.823
MIR479	GhmiR479-1.1	46	104	178	193	19.6697	44.2365	82.9417	122.044
	GhmiR479-1.2	41	97	168	171	17.5317	41.2591	78.282	108.132
MIR482	GhmiR482-1.1	15	106	56	47	6.41402	45.0872	26.094	29.7204
	GhmiR482-1.2	13	88	51	41	5.55882	37.4309	23.7642	25.9263
	GhmiR482-2	17	97	67	40	7.26923	41.2591	31.2196	25.294
	GhmiR482-3	17	49	45	30	7.26923	20.8422	20.9684	18.9705
	GhmiR482-4	225	711	444	300	96.2103	302.425	206.888	189.705
MIR5141	GhmiR5141	1	1	2	0	0.427602	0.425351	0.931929	0
MIR530	GhmiR530	7	24	36	13	2.99321	10.2084	16.7747	8.22055
MIR5741	GhmiR5741	1	17	15	8	0.427602	7.23097	6.98947	5.0588
MIR7505	GhmiR7505	1926	6660	4267	4696	823.561	2832.84	1988.27	2969.52
MIR7512	GhmiR7512	46	39	29	43	19.6697	16.5887	13.513	27.191
MIR827	GhmiR827-1.1	3	19	16	5	1.2828	8.08167	7.45543	3.16175
	GhmiR827-1.2	3	19	16	5	1.2828	8.08167	7.45543	3.16175
MIR8643	GhmiR8643	44	55	52	29	18.8145	23.3943	24.2301	18.3381
MIR8646	GhmiR8646-1.1	9	17	15	9	3.84841	7.23097	6.98947	5.69115
	GhmiR8646-1.2	9	16	15	8	3.84841	6.80562	6.98947	5.0588
MIR8675	GhmiR8675	217	182	182	106	92.7895	77.4139	84.8055	67.0291
MIR8682	GhmiR8682	1	6	4	4	0.427602	2.55211	1.86386	2.5294
MIR8697	GhmiR8697	9	9	12	7	3.84841	3.82816	5.59157	4.42645
MIR8714	GhmiR8714	26	38	30	60	11.1176	16.1633	13.9789	37.941
MIR8718	GhmiR8718	396	1527	1363	416	169.33	649.511	635.109	263.058
MIR8722	GhmiR8722-1.1	22	89	88	33	9.40723	37.8563	41.0049	20.8675
	GhmiR8722-1.2	23	100	107	35	9.83483	42.5351	49.8582	22.1322
MIR8733	GhmiR8733-1.1	13	28	24	14	5.55882	11.9098	11.1831	8.8529
	GhmiR8733-1.2	15	32	27	16	6.41402	13.6112	12.581	10.1176
MIR8741	GhmiR8741	232	316	327	237	99.2035	134.411	152.37	149.867
MIR8745	GhmiR8745	17	28	16	11	7.26923	11.9098	7.45543	6.95585
MIR8746	GhmiR8746-1.1	16	176	85	15	6.84162	74.8618	39.607	9.48525
	GhmiR8746-1.2	17	199	89	18	7.26923	84.6449	41.4708	11.3823
MIR8753	GhmiR8753	13	19	7	16	5.55882	8.08167	3.26175	10.1176
MIR8758	GhmiR8758	4	1	5	1	1.71041	0.425351	2.32982	0.63235
MIR8765	GhmiR8765	3	7	2	3	1.2828	2.97746	0.931929	1.89705
MIR8772	GhmiR8772	3	11	6	5	1.2828	4.67886	2.79579	3.16175

## Sheet: Table S5
Table S5. Expression levels of the novel miRNAs.
miRNA family	Member	Read				RPTM
		F5	F10	F15	F20	F5	F10	F15	F20
GhmiRna01	GhmiRna01-1	2	16	9	5	0.855203	6.80562	4.19368	3.16175
	GhmiRna01-2	2	16	9	5	0.855203	6.80562	4.19368	3.16175
GhmiRna02	GhmiRna02	48	17	18	9	20.5249	7.23097	8.38736	5.69115
GhmiRna03	GhmiRna03	100	109	84	47	42.7602	46.3633	39.141	29.7204
GhmiRna04	GhmiRna04	23	44	25	9	9.83483	18.7155	11.6491	5.69115
GhmiRna05	GhmiRna05	1	4	10	12	0.427602	1.70141	4.65964	7.5882
GhmiRna06	GhmiRna06	39	163	138	380	16.6765	69.3323	64.3031	240.293
GhmiRna07	GhmiRna07	129	326	281	580	55.1606	138.665	130.936	366.763
GhmiRna08	GhmiRna08	370	259	264	134	158.213	110.166	123.015	84.7349
GhmiRna09	GhmiRna09	22	62	16	13	9.40723	26.3718	7.45543	8.22055
GhmiRna10	GhmiRna10	8	6	6	7	3.42081	2.55211	2.79579	4.42645
GhmiRna11	GhmiRna11	1332	1163	1439	745	569.565	494.684	670.523	471.101
GhmiRna12	GhmiRna12	81	81	49	15	34.6357	34.4535	22.8323	9.48525
GhmiRna13	GhmiRna13	7	22	24	8	2.99321	9.35773	11.1831	5.0588
GhmiRna14	GhmiRna14	19	24	24	34	8.12443	10.2084	11.1831	21.4999
GhmiRna15	GhmiRna15	314	219	201	146	134.267	93.1519	93.6588	92.3231
GhmiRna16	GhmiRna16	290	416	265	186	124.004	176.946	123.481	117.617
GhmiRna17	GhmiRna17	1762	1588	1377	1015	753.434	675.458	641.633	641.835
GhmiRna18	GhmiRna18	3	4	3	12	1.2828	1.70141	1.39789	7.5882
GhmiRna19	GhmiRna19	26	9	6	7	11.1176	3.82816	2.79579	4.42645
GhmiRna20	GhmiRna20	284	462	225	236	121.439	196.512	104.842	149.235
GhmiRna21	GhmiRna21	63	190	425	1362	26.9389	80.8167	198.035	861.261
GhmiRna22	GhmiRna22	34	73	98	79	14.5385	31.0506	45.6645	49.9556
GhmiRna23	GhmiRna23	9	7	5	6	3.84841	2.97746	2.32982	3.7941
GhmiRna24	GhmiRna24	17	5	4	3	7.26923	2.12676	1.86386	1.89705
GhmiRna25	GhmiRna25	338	365	311	260	144.529	155.253	144.915	164.411
GhmiRna26	GhmiRna26	24	21	14	4	10.2624	8.93238	6.5235	2.5294
GhmiRna27	GhmiRna27	2	3	3	3	0.855203	1.27605	1.39789	1.89705
GhmiRna28	GhmiRna28	52	121	220	341	22.2353	51.4675	102.512	215.631
GhmiRna29	GhmiRna29	77	56	30	63	32.9253	23.8197	13.9789	39.838
GhmiRna30	GhmiRna30	18	18	16	11	7.69683	7.65632	7.45543	6.95585
GhmiRna31	GhmiRna31	4	17	5	10	1.71041	7.23097	2.32982	6.3235
GhmiRna32	GhmiRna32	302	861	572	392	129.136	366.227	266.532	247.881
GhmiRna33	GhmiRna33	13	33	21	17	5.55882	14.0366	9.78525	10.7499
GhmiRna34	GhmiRna34	1	1	2	4	0.427602	0.425351	0.931929	2.5294
GhmiRna35	GhmiRna35	876	1256	1169	979	374.579	534.241	544.712	619.071
GhmiRna36	GhmiRna36	8	18	22	3	3.42081	7.65632	10.2512	1.89705
GhmiRna37	GhmiRna37	59	87	80	13	25.2285	37.0056	37.2771	8.22055
GhmiRna38	GhmiRna38	8	3	10	25	3.42081	1.27605	4.65964	15.8087
GhmiRna39	GhmiRna39	90	180	220	145	38.4841	76.5632	102.512	91.6907
GhmiRna40	GhmiRna40	41	81	70	75	17.5317	34.4535	32.6175	47.4262
GhmiRna41	GhmiRna41	291	829	567	568	124.432	352.616	264.202	359.175
GhmiRna42	GhmiRna42	145	926	1677	720	62.0022	393.875	781.422	455.292
GhmiRna43	GhmiRna43	1	27	34	10	0.427602	11.4845	15.8428	6.3235
GhmiRna44	GhmiRna44	2	12	13	9	0.855203	5.10422	6.05754	5.69115
GhmiRna45	GhmiRna45	16	149	58	20	6.84162	63.3773	27.0259	12.647

## Sheet: Table S6
Table S6. Predicted targets for the known miRNAs in this study.
miRNA	Target ID	Expectation	UPE	miRNA start	miRNA end	Target start	Target end	miRNA aligned fragment	Target aligned fragment	Inhibition	Target Description
GhmiR1446	BE055348	3	19.111	1	21	24	44	AACUCUCUCCCUCAAAGGCUA	UGGUCGUUGAGGGAGAGAGUG	Cleavage
GhmiR1446	BQ404497	3	17.55	1	21	490	510	AACUCUCUCCCUCAAAGGCUA	UAGUCUUUGAAGAAGAGGGUU	Translation	similar to UniRef100_A7QHE2 Cluster: Chromosome chr2 scaffold_97, whole genome shotgun sequence; n=1; Vitis vinifera|Rep: Chromosome chr2 scaffold_97, whole genome shotgun sequence - Vitis vinifera (Grape), partial (50%)
GhmiR1446	EV490872	3	15.423	1	21	314	334	AACUCUCUCCCUCAAAGGCUA	UAGUCUUUGAAGAAGAGGGUU	Translation	similar to UniRef100_A7QHE2 Cluster: Chromosome chr2 scaffold_97, whole genome shotgun sequence; n=1; Vitis vinifera|Rep: Chromosome chr2 scaffold_97, whole genome shotgun sequence - Vitis vinifera (Grape), partial (23%)
GhmiR1446	TC279072	3	16.68	1	21	460	480	AACUCUCUCCCUCAAAGGCUA	UAGUCUUUGAAGAAGAGGGUU	Translation	similar to UniRef100_A7QHE2 Cluster: Chromosome chr2 scaffold_97, whole genome shotgun sequence; n=1; Vitis vinifera|Rep: Chromosome chr2 scaffold_97, whole genome shotgun sequence - Vitis vinifera (Grape), partial (58%)
GhmiR1446	TC239003	3	17.759	1	21	532	552	AACUCUCUCCCUCAAAGGCUA	UAGUCUUUGAAGAAGAGGGUU	Translation	similar to UniRef100_A7QHE2 Cluster: Chromosome chr2 scaffold_97, whole genome shotgun sequence; n=1; Vitis vinifera|Rep: Chromosome chr2 scaffold_97, whole genome shotgun sequence - Vitis vinifera (Grape), partial (58%)
GhmiR1446	TC231350	3	18.231	1	21	807	827	AACUCUCUCCCUCAAAGGCUA	UAGUCUUUGAAGAAGAGGGUU	Translation	weakly similar to UniRef100_A7QHD0 Cluster: Chromosome chr2 scaffold_97, whole genome shotgun sequence; n=1; Vitis vinifera|Rep: Chromosome chr2 scaffold_97, whole genome shotgun sequence - Vitis vinifera (Grape), partial (48%)
GhmiR1446	CO121698	3	19.731	1	20	369	388	AACUCUCUCCCUCAAAGGCU	ACCUUUUGAGGGGGGGGGUU	Cleavage	weakly similar to UniRef100_O24362 Cluster: Proteasome subunit alpha type-3; n=1; Spinacia oleracea|Rep: Proteasome subunit alpha type-3 - Spinacia oleracea (Spinach), partial (36%)
GhmiR1446	CO098215	3	21.043	1	20	491	510	AACUCUCUCCCUCAAAGGCU	ACUCUUUGAGGGAGAGAUUU	Cleavage	similar to UniRef100_UPI000066007D Cluster: 3-ketodihydrosphingosine reductase precursor (EC 1.1.1.102), partial (3%)
GhmiR1446	ES804125	3	19.277	1	20	264	283	AACUCUCUCCCUCAAAGGCU	AGCUAUUGAGGAAGAGGGUU	Translation
GhmiR1446	TC255692	3	24.936	1	20	308	327	AACUCUCUCCCUCAAAGGCU	AGUUUUAGAGGAAGAGAGUU	Translation	similar to UniRef100_A8Y911 Cluster: D3-type cyclin; n=1; Populus trichocarpa|Rep: D3-type cyclin - Populus trichocarpa (Western balsam poplar) (Populus balsamiferasubsp. trichocarpa), partial (37%)
GhmiR1446	TC231968	3	24.936	1	20	168	187	AACUCUCUCCCUCAAAGGCU	AGUUUUAGAGGAAGAGAGUU	Translation	similar to UniRef100_A8Y911 Cluster: D3-type cyclin; n=1; Populus trichocarpa|Rep: D3-type cyclin - Populus trichocarpa (Western balsam poplar) (Populus balsamiferasubsp. trichocarpa), partial (68%)
GhmiR1446	TC236008	3	18.557	1	20	51	70	AACUCUCUCCCUCAAAGGCU	AGUUUUAGAGGAAGAGAGUU	Translation	similar to UniRef100_A8Y911 Cluster: D3-type cyclin; n=1; Populus trichocarpa|Rep: D3-type cyclin - Populus trichocarpa (Western balsam poplar) (Populus balsamiferasubsp. trichocarpa), partial (70%)
GhmiR1446	TC241563	3	22.712	1	20	253	272	AACUCUCUCCCUCAAAGGCU	AGUUUUAGAGGAAGAGAGUU	Translation	similar to UniRef100_A8Y911 Cluster: D3-type cyclin; n=1; Populus trichocarpa|Rep: D3-type cyclin - Populus trichocarpa (Western balsam poplar) (Populus balsamiferasubsp. trichocarpa), partial (77%)
GhmiR1446	TC242732	3	24.851	1	20	269	288	AACUCUCUCCCUCAAAGGCU	AGUUUUAGAGGAAGAGAGUU	Translation	similar to UniRef100_A8Y911 Cluster: D3-type cyclin; n=1; Populus trichocarpa|Rep: D3-type cyclin - Populus trichocarpa (Western balsam poplar) (Populus balsamiferasubsp. trichocarpa), partial (78%)
GhmiR156-1.1	DR462234	1	16.919	1	20	583	602	UGACAGAAGAGAGUGAGCAC	GUGCUCUCUCUCUUCUGUCA	Cleavage	similar to UniRef100_A2YGR5 Cluster: Squamosa promoter-binding-like protein 12; n=1; Oryza sativa Indica Group|Rep: Squamosa promoter-binding-like protein 12 - Oryza sativa subsp. indica (Rice), partial (19%)
GhmiR156-1.1	CO092899	1	9.978	1	20	778	797	UGACAGAAGAGAGUGAGCAC	GUGCUCUCUCUCUUCUGUCA	Cleavage	similar to UniRef100_A7QP31 Cluster: Chromosome chr1 scaffold_136, whole genome shotgun sequence; n=1; Vitis vinifera|Rep: Chromosome chr1 scaffold_136, whole genome shotgun sequence - Vitis vinifera (Grape), partial (47%)
GhmiR156-1.1	TC252495	1	18.012	1	20	130	149	UGACAGAAGAGAGUGAGCAC	GUGCUCUCUCUCUUCUGUCA	Cleavage	similar to UniRef100_Q6YZE8 Cluster: Squamosa promoter-binding-like protein 16; n=1; Oryza sativa Japonica Group|Rep: Squamosa promoter-binding-like protein 16 - Oryza sativa subsp. japonica (Rice), partial (5%)
GhmiR156-1.1	TC273000	1	16.299	1	20	654	673	UGACAGAAGAGAGUGAGCAC	GUGCUCUCUCUCUUCUGUCA	Cleavage	similar to UniRef100_A7P2C9 Cluster: Chromosome chr1 scaffold_5, whole genome shotgun sequence; n=1; Vitis vinifera|Rep: Chromosome chr1 scaffold_5, whole genome shotgun sequence - Vitis vinifera (Grape), partial (34%)
GhmiR156-1.1	CO097437	1	17.048	1	20	510	529	UGACAGAAGAGAGUGAGCAC	GUGCUCUCUCUCUUCUGUCA	Cleavage	similar to UniRef100_A7PVU5 Cluster: Chromosome chr8 scaffold_34, whole genome shotgun sequence; n=2; Vitis vinifera|Rep: Chromosome chr8 scaffold_34, whole genome shotgun sequence - Vitis vinifera (Grape), partial (46%)
GhmiR156-1.1	TC272934	1	21.606	1	20	576	595	UGACAGAAGAGAGUGAGCAC	GUGCUCUCUCUCUUCUGUCA	Cleavage	weakly similar to UniRef100_A4GXB6 Cluster: Promoter binding protein; n=1; Gossypium hirsutum|Rep: Promoter binding protein - Gossypium hirsutum (Upland cotton) (Gossypium mexicanum), partial (77%)
GhmiR156-1.1	TC276834	1	15.648	1	20	646	665	UGACAGAAGAGAGUGAGCAC	GUGCUCUCUCUCUUCUGUCA	Cleavage	similar to UniRef100_A7PKG5 Cluster: Chromosome chr15 scaffold_19, whole genome shotgun sequence; n=1; Vitis vinifera|Rep: Chromosome chr15 scaffold_19, whole genome shotgun sequence - Vitis vinifera (Grape), partial (75%)
GhmiR156-1.1	TC246550	1	12.011	1	20	536	555	UGACAGAAGAGAGUGAGCAC	GUGCUCUCUCUCUUCUGUCA	Cleavage	similar to UniRef100_Q94JW8 Cluster: Squamosa promoter-binding-like protein 6; n=1; Arabidopsis thaliana|Rep: Squamosa promoter-binding-like protein 6 - Arabidopsis thaliana (Mouse-ear cress), partial (13%)
GhmiR156-1.1	TC253516	1	17.274	1	20	484	503	UGACAGAAGAGAGUGAGCAC	GUGCUCUCUCUCUUCUGUCA	Cleavage	homologue to UniRef100_A4GXB6 Cluster: Promoter binding protein; n=1; Gossypium hirsutum|Rep: Promoter binding protein - Gossypium hirsutum (Upland cotton) (Gossypium mexicanum), partial (93%)
GhmiR156-1.1	TC272692	1	19.662	1	20	557	576	UGACAGAAGAGAGUGAGCAC	GUGCUCUCUCUCUUCUGUCA	Cleavage	similar to UniRef100_Q94JW8 Cluster: Squamosa promoter-binding-like protein 6; n=1; Arabidopsis thaliana|Rep: Squamosa promoter-binding-like protein 6 - Arabidopsis thaliana (Mouse-ear cress), partial (27%)
GhmiR156-1.1	TC232339	1	14.17	1	20	841	860	UGACAGAAGAGAGUGAGCAC	GUGCUCUCUCUCUUCUGUCA	Cleavage	similar to UniRef100_A7PFE5 Cluster: Chromosome chr11 scaffold_14, whole genome shotgun sequence; n=1; Vitis vinifera|Rep: Chromosome chr11 scaffold_14, whole genome shotgun sequence - Vitis vinifera (Grape), partial (23%)
GhmiR156-1.1	TC266384	1	10.869	1	20	1238	1257	UGACAGAAGAGAGUGAGCAC	GUGCUCUCUCUCUUCUGUCA	Cleavage	similar to UniRef100_A7QP49 Cluster: Chromosome chr1 scaffold_136, whole genome shotgun sequence; n=1; Vitis vinifera|Rep: Chromosome chr1 scaffold_136, whole genome shotgun sequence - Vitis vinifera (Grape), partial (37%)
GhmiR156-1.1	DW499966	2	23.826	1	20	395	414	UGACAGAAGAGAGUGAGCAC	AUGCUCUCUCUCUUCUGUCA	Cleavage	homologue to UniRef100_Q8LFW6 Cluster: Squamosa promoter-binding-like protein 13; n=1; Arabidopsis thaliana|Rep: Squamosa promoter-binding-like protein 13 - Arabidopsis thaliana (Mouse-ear cress), partial (8%)
GhmiR156-1.1	TC239557	2	6.033	1	20	692	711	UGACAGAAGAGAGUGAGCAC	AUGCUCUCUCUCUUCUGUCA	Cleavage	similar to UniRef100_P93015 Cluster: Squamosa promoter-binding-like protein 3; n=1; Arabidopsis thaliana|Rep: Squamosa promoter-binding-like protein 3 - Arabidopsis thaliana (Mouse-ear cress), partial (76%)
GhmiR156-1.1	TC264623	2	7.051	1	20	627	646	UGACAGAAGAGAGUGAGCAC	AUGCUCUCUCUCUUCUGUCA	Cleavage	similar to UniRef100_Q84JE4 Cluster: Squamosa promoter binding like-protein; n=1; Betula pendula|Rep: Squamosa promoter binding like-protein - Betula verrucosa (White birch) (Betula pendula), partial (86%)
GhmiR156-1.1	DW511492	2	21.304	1	20	174	193	UGACAGAAGAGAGUGAGCAC	GUGCUCUCUCUCUUUUGUCG	Cleavage	similar to UniRef100_Q9FVD4 Cluster: Ser/Thr specific protein phosphatase 2A B regulatory subunit beta isoform; n=1; Medicago sativa subsp. x varia|Rep: Ser/Thr specific protein phosphatase 2A B regulatory subunit beta isoform - Medicago varia (Alfalfa), partial (24%)
GhmiR156-1.1	TC234398	2.5	20.993	1	20	713	732	UGACAGAAGAGAGUGAGCAC	GUGGUCACUCUCUUUUGUCU	Cleavage
GhmiR156-1.1	ES793532	2.5	20.944	1	20	356	375	UGACAGAAGAGAGUGAGCAC	GUGGUCACUCUCUUUUGUCU	Cleavage
GhmiR156-1.1	TC240338	2.5	14.326	1	20	400	419	UGACAGAAGAGAGUGAGCAC	GUGCUCUCUCUCUUCUAUCA	Cleavage	similar to UniRef100_A7PVU5 Cluster: Chromosome chr8 scaffold_34, whole genome shotgun sequence; n=2; Vitis vinifera|Rep: Chromosome chr8 scaffold_34, whole genome shotgun sequence - Vitis vinifera (Grape), partial (41%)
GhmiR156-1.1	TC240812	3	13.447	1	20	600	619	UGACAGAAGAGAGUGAGCAC	ACGCUCCCUCUCUUCUGUCA	Cleavage	UniRef100_Q5U8L4 Cluster: SBP transcription factor; n=1; Gossypium hirsutum|Rep: SBP transcription factor - Gossypium hirsutum (Upland cotton) (Gossypium mexicanum), complete
GhmiR156-1.1	TC238023	3	14.73	1	20	637	656	UGACAGAAGAGAGUGAGCAC	ACGCUCCCUCUCUUCUGUCA	Cleavage	UniRef100_Q5U8L4 Cluster: SBP transcription factor; n=1; Gossypium hirsutum|Rep: SBP transcription factor - Gossypium hirsutum (Upland cotton) (Gossypium mexicanum), complete
GhmiR156-1.1	EX165303	3	15.488	1	20	57	76	UGACAGAAGAGAGUGAGCAC	CUACUCACUUUCUUUUGUCA	Cleavage	similar to UniRef100_Q9LQ78 Cluster: T1N6.19 protein; n=2; Arabidopsis thaliana|Rep: T1N6.19 protein - Arabidopsis thaliana (Mouse-ear cress), partial (32%)
GhmiR156-1.1	TC242023	3	14.135	1	20	122	141	UGACAGAAGAGAGUGAGCAC	NUGUACACUCUCUUUUGUCA	Cleavage	similar to UniRef100_A4H555 Cluster: Lipoate-protein ligase-like; n=1; Leishmania braziliensis|Rep: Lipoate-protein ligase-like - Leishmania braziliensis, partial (3%)
GhmiR156-1.1	GR708165	3	22.492	1	20	530	549	UGACAGAAGAGAGUGAGCAC	GUGCUCUUUUUCUUUUGUCG	Cleavage	similar to UniRef100_Q9FVD5 Cluster: Ser/Thr specific protein phosphatase 2A B regulatory subunit alpha isoform; n=1; Medicago sativa subsp. x varia|Rep: Ser/Thr specific protein phosphatase 2A B regulatory subunit alpha isoform - Medicago varia (Alfalfa), partial (46%)
GhmiR156-1.1	ES847681	3	12.505	1	20	6	25	UGACAGAAGAGAGUGAGCAC	GUGCUUACGAUCUUCUGUCG	Translation	similar to UniRef100_Q9LUQ4 Cluster: Genomic DNA, chromosome 3, P1 clone: MJK13; n=1; Arabidopsis thaliana|Rep: Genomic DNA, chromosome 3, P1 clone: MJK13 - Arabidopsis thaliana (Mouse-ear cress), partial (28%)
GhmiR156-1.2	DR462234	1	16.919	1	20	583	602	UGACAGAAGAGAGUGAGCAC	GUGCUCUCUCUCUUCUGUCA	Cleavage	similar to UniRef100_A2YGR5 Cluster: Squamosa promoter-binding-like protein 12; n=1; Oryza sativa Indica Group|Rep: Squamosa promoter-binding-like protein 12 - Oryza sativa subsp. indica (Rice), partial (19%)
GhmiR156-1.2	CO092899	1	9.978	1	20	778	797	UGACAGAAGAGAGUGAGCAC	GUGCUCUCUCUCUUCUGUCA	Cleavage	similar to UniRef100_A7QP31 Cluster: Chromosome chr1 scaffold_136, whole genome shotgun sequence; n=1; Vitis vinifera|Rep: Chromosome chr1 scaffold_136, whole genome shotgun sequence - Vitis vinifera (Grape), partial (47%)
GhmiR156-1.2	TC252495	1	18.012	1	20	130	149	UGACAGAAGAGAGUGAGCAC	GUGCUCUCUCUCUUCUGUCA	Cleavage	similar to UniRef100_Q6YZE8 Cluster: Squamosa promoter-binding-like protein 16; n=1; Oryza sativa Japonica Group|Rep: Squamosa promoter-binding-like protein 16 - Oryza sativa subsp. japonica (Rice), partial (5%)
GhmiR156-1.2	TC273000	1	16.299	1	20	654	673	UGACAGAAGAGAGUGAGCAC	GUGCUCUCUCUCUUCUGUCA	Cleavage	similar to UniRef100_A7P2C9 Cluster: Chromosome chr1 scaffold_5, whole genome shotgun sequence; n=1; Vitis vinifera|Rep: Chromosome chr1 scaffold_5, whole genome shotgun sequence - Vitis vinifera (Grape), partial (34%)
GhmiR156-1.2	CO097437	1	17.048	1	20	510	529	UGACAGAAGAGAGUGAGCAC	GUGCUCUCUCUCUUCUGUCA	Cleavage	similar to UniRef100_A7PVU5 Cluster: Chromosome chr8 scaffold_34, whole genome shotgun sequence; n=2; Vitis vinifera|Rep: Chromosome chr8 scaffold_34, whole genome shotgun sequence - Vitis vinifera (Grape), partial (46%)
GhmiR156-1.2	TC272934	1	21.606	1	20	576	595	UGACAGAAGAGAGUGAGCAC	GUGCUCUCUCUCUUCUGUCA	Cleavage	weakly similar to UniRef100_A4GXB6 Cluster: Promoter binding protein; n=1; Gossypium hirsutum|Rep: Promoter binding protein - Gossypium hirsutum (Upland cotton) (Gossypium mexicanum), partial (77%)
GhmiR156-1.2	TC276834	1	15.648	1	20	646	665	UGACAGAAGAGAGUGAGCAC	GUGCUCUCUCUCUUCUGUCA	Cleavage	similar to UniRef100_A7PKG5 Cluster: Chromosome chr15 scaffold_19, whole genome shotgun sequence; n=1; Vitis vinifera|Rep: Chromosome chr15 scaffold_19, whole genome shotgun sequence - Vitis vinifera (Grape), partial (75%)
GhmiR156-1.2	TC246550	1	12.011	1	20	536	555	UGACAGAAGAGAGUGAGCAC	GUGCUCUCUCUCUUCUGUCA	Cleavage	similar to UniRef100_Q94JW8 Cluster: Squamosa promoter-binding-like protein 6; n=1; Arabidopsis thaliana|Rep: Squamosa promoter-binding-like protein 6 - Arabidopsis thaliana (Mouse-ear cress), partial (13%)
GhmiR156-1.2	TC253516	1	17.274	1	20	484	503	UGACAGAAGAGAGUGAGCAC	GUGCUCUCUCUCUUCUGUCA	Cleavage	homologue to UniRef100_A4GXB6 Cluster: Promoter binding protein; n=1; Gossypium hirsutum|Rep: Promoter binding protein - Gossypium hirsutum (Upland cotton) (Gossypium mexicanum), partial (93%)
GhmiR156-1.2	TC272692	1	19.662	1	20	557	576	UGACAGAAGAGAGUGAGCAC	GUGCUCUCUCUCUUCUGUCA	Cleavage	similar to UniRef100_Q94JW8 Cluster: Squamosa promoter-binding-like protein 6; n=1; Arabidopsis thaliana|Rep: Squamosa promoter-binding-like protein 6 - Arabidopsis thaliana (Mouse-ear cress), partial (27%)
GhmiR156-1.2	TC232339	1	14.17	1	20	841	860	UGACAGAAGAGAGUGAGCAC	GUGCUCUCUCUCUUCUGUCA	Cleavage	similar to UniRef100_A7PFE5 Cluster: Chromosome chr11 scaffold_14, whole genome shotgun sequence; n=1; Vitis vinifera|Rep: Chromosome chr11 scaffold_14, whole genome shotgun sequence - Vitis vinifera (Grape), partial (23%)
GhmiR156-1.2	TC266384	1	10.869	1	20	1238	1257	UGACAGAAGAGAGUGAGCAC	GUGCUCUCUCUCUUCUGUCA	Cleavage	similar to UniRef100_A7QP49 Cluster: Chromosome chr1 scaffold_136, whole genome shotgun sequence; n=1; Vitis vinifera|Rep: Chromosome chr1 scaffold_136, whole genome shotgun sequence - Vitis vinifera (Grape), partial (37%)
GhmiR156-1.2	DW499966	2	23.826	1	20	395	414	UGACAGAAGAGAGUGAGCAC	AUGCUCUCUCUCUUCUGUCA	Cleavage	homologue to UniRef100_Q8LFW6 Cluster: Squamosa promoter-binding-like protein 13; n=1; Arabidopsis thaliana|Rep: Squamosa promoter-binding-like protein 13 - Arabidopsis thaliana (Mouse-ear cress), partial (8%)
GhmiR156-1.2	TC239557	2	6.033	1	20	692	711	UGACAGAAGAGAGUGAGCAC	AUGCUCUCUCUCUUCUGUCA	Cleavage	similar to UniRef100_P93015 Cluster: Squamosa promoter-binding-like protein 3; n=1; Arabidopsis thaliana|Rep: Squamosa promoter-binding-like protein 3 - Arabidopsis thaliana (Mouse-ear cress), partial (76%)
GhmiR156-1.2	TC264623	2	7.051	1	20	627	646	UGACAGAAGAGAGUGAGCAC	AUGCUCUCUCUCUUCUGUCA	Cleavage	similar to UniRef100_Q84JE4 Cluster: Squamosa promoter binding like-protein; n=1; Betula pendula|Rep: Squamosa promoter binding like-protein - Betula verrucosa (White birch) (Betula pendula), partial (86%)
GhmiR156-1.2	DW511492	2	21.304	1	20	174	193	UGACAGAAGAGAGUGAGCAC	GUGCUCUCUCUCUUUUGUCG	Cleavage	similar to UniRef100_Q9FVD4 Cluster: Ser/Thr specific protein phosphatase 2A B regulatory subunit beta isoform; n=1; Medicago sativa subsp. x varia|Rep: Ser/Thr specific protein phosphatase 2A B regulatory subunit beta isoform - Medicago varia (Alfalfa), partial (24%)
GhmiR156-1.2	TC234398	2.5	20.993	1	20	713	732	UGACAGAAGAGAGUGAGCAC	GUGGUCACUCUCUUUUGUCU	Cleavage
GhmiR156-1.2	ES793532	2.5	20.944	1	20	356	375	UGACAGAAGAGAGUGAGCAC	GUGGUCACUCUCUUUUGUCU	Cleavage
GhmiR156-1.2	TC240338	2.5	14.326	1	20	400	419	UGACAGAAGAGAGUGAGCAC	GUGCUCUCUCUCUUCUAUCA	Cleavage	similar to UniRef100_A7PVU5 Cluster: Chromosome chr8 scaffold_34, whole genome shotgun sequence; n=2; Vitis vinifera|Rep: Chromosome chr8 scaffold_34, whole genome shotgun sequence - Vitis vinifera (Grape), partial (41%)
GhmiR156-1.2	TC240812	3	13.447	1	20	600	619	UGACAGAAGAGAGUGAGCAC	ACGCUCCCUCUCUUCUGUCA	Cleavage	UniRef100_Q5U8L4 Cluster: SBP transcription factor; n=1; Gossypium hirsutum|Rep: SBP transcription factor - Gossypium hirsutum (Upland cotton) (Gossypium mexicanum), complete
GhmiR156-1.2	TC238023	3	14.73	1	20	637	656	UGACAGAAGAGAGUGAGCAC	ACGCUCCCUCUCUUCUGUCA	Cleavage	UniRef100_Q5U8L4 Cluster: SBP transcription factor; n=1; Gossypium hirsutum|Rep: SBP transcription factor - Gossypium hirsutum (Upland cotton) (Gossypium mexicanum), complete
GhmiR156-1.2	EX165303	3	15.488	1	20	57	76	UGACAGAAGAGAGUGAGCAC	CUACUCACUUUCUUUUGUCA	Cleavage	similar to UniRef100_Q9LQ78 Cluster: T1N6.19 protein; n=2; Arabidopsis thaliana|Rep: T1N6.19 protein - Arabidopsis thaliana (Mouse-ear cress), partial (32%)
GhmiR156-1.2	TC242023	3	14.135	1	20	122	141	UGACAGAAGAGAGUGAGCAC	NUGUACACUCUCUUUUGUCA	Cleavage	similar to UniRef100_A4H555 Cluster: Lipoate-protein ligase-like; n=1; Leishmania braziliensis|Rep: Lipoate-protein ligase-like - Leishmania braziliensis, partial (3%)
GhmiR156-1.2	GR708165	3	22.492	1	20	530	549	UGACAGAAGAGAGUGAGCAC	GUGCUCUUUUUCUUUUGUCG	Cleavage	similar to UniRef100_Q9FVD5 Cluster: Ser/Thr specific protein phosphatase 2A B regulatory subunit alpha isoform; n=1; Medicago sativa subsp. x varia|Rep: Ser/Thr specific protein phosphatase 2A B regulatory subunit alpha isoform - Medicago varia (Alfalfa), partial (46%)
GhmiR156-1.2	ES847681	3	12.505	1	20	6	25	UGACAGAAGAGAGUGAGCAC	GUGCUUACGAUCUUCUGUCG	Translation	similar to UniRef100_Q9LUQ4 Cluster: Genomic DNA, chromosome 3, P1 clone: MJK13; n=1; Arabidopsis thaliana|Rep: Genomic DNA, chromosome 3, P1 clone: MJK13 - Arabidopsis thaliana (Mouse-ear cress), partial (28%)
GhmiR156-1.3	DR462234	1	16.919	1	20	583	602	UGACAGAAGAGAGUGAGCAC	GUGCUCUCUCUCUUCUGUCA	Cleavage	similar to UniRef100_A2YGR5 Cluster: Squamosa promoter-binding-like protein 12; n=1; Oryza sativa Indica Group|Rep: Squamosa promoter-binding-like protein 12 - Oryza sativa subsp. indica (Rice), partial (19%)
GhmiR156-1.3	CO092899	1	9.978	1	20	778	797	UGACAGAAGAGAGUGAGCAC	GUGCUCUCUCUCUUCUGUCA	Cleavage	similar to UniRef100_A7QP31 Cluster: Chromosome chr1 scaffold_136, whole genome shotgun sequence; n=1; Vitis vinifera|Rep: Chromosome chr1 scaffold_136, whole genome shotgun sequence - Vitis vinifera (Grape), partial (47%)
GhmiR156-1.3	TC252495	1	18.012	1	20	130	149	UGACAGAAGAGAGUGAGCAC	GUGCUCUCUCUCUUCUGUCA	Cleavage	similar to UniRef100_Q6YZE8 Cluster: Squamosa promoter-binding-like protein 16; n=1; Oryza sativa Japonica Group|Rep: Squamosa promoter-binding-like protein 16 - Oryza sativa subsp. japonica (Rice), partial (5%)
GhmiR156-1.3	TC273000	1	16.299	1	20	654	673	UGACAGAAGAGAGUGAGCAC	GUGCUCUCUCUCUUCUGUCA	Cleavage	similar to UniRef100_A7P2C9 Cluster: Chromosome chr1 scaffold_5, whole genome shotgun sequence; n=1; Vitis vinifera|Rep: Chromosome chr1 scaffold_5, whole genome shotgun sequence - Vitis vinifera (Grape), partial (34%)
GhmiR156-1.3	CO097437	1	17.048	1	20	510	529	UGACAGAAGAGAGUGAGCAC	GUGCUCUCUCUCUUCUGUCA	Cleavage	similar to UniRef100_A7PVU5 Cluster: Chromosome chr8 scaffold_34, whole genome shotgun sequence; n=2; Vitis vinifera|Rep: Chromosome chr8 scaffold_34, whole genome shotgun sequence - Vitis vinifera (Grape), partial (46%)
GhmiR156-1.3	TC272934	1	21.606	1	20	576	595	UGACAGAAGAGAGUGAGCAC	GUGCUCUCUCUCUUCUGUCA	Cleavage	weakly similar to UniRef100_A4GXB6 Cluster: Promoter binding protein; n=1; Gossypium hirsutum|Rep: Promoter binding protein - Gossypium hirsutum (Upland cotton) (Gossypium mexicanum), partial (77%)
GhmiR156-1.3	TC276834	1	15.648	1	20	646	665	UGACAGAAGAGAGUGAGCAC	GUGCUCUCUCUCUUCUGUCA	Cleavage	similar to UniRef100_A7PKG5 Cluster: Chromosome chr15 scaffold_19, whole genome shotgun sequence; n=1; Vitis vinifera|Rep: Chromosome chr15 scaffold_19, whole genome shotgun sequence - Vitis vinifera (Grape), partial (75%)
GhmiR156-1.3	TC246550	1	12.011	1	20	536	555	UGACAGAAGAGAGUGAGCAC	GUGCUCUCUCUCUUCUGUCA	Cleavage	similar to UniRef100_Q94JW8 Cluster: Squamosa promoter-binding-like protein 6; n=1; Arabidopsis thaliana|Rep: Squamosa promoter-binding-like protein 6 - Arabidopsis thaliana (Mouse-ear cress), partial (13%)
GhmiR156-1.3	TC253516	1	17.274	1	20	484	503	UGACAGAAGAGAGUGAGCAC	GUGCUCUCUCUCUUCUGUCA	Cleavage	homologue to UniRef100_A4GXB6 Cluster: Promoter binding protein; n=1; Gossypium hirsutum|Rep: Promoter binding protein - Gossypium hirsutum (Upland cotton) (Gossypium mexicanum), partial (93%)
GhmiR156-1.3	TC272692	1	19.662	1	20	557	576	UGACAGAAGAGAGUGAGCAC	GUGCUCUCUCUCUUCUGUCA	Cleavage	similar to UniRef100_Q94JW8 Cluster: Squamosa promoter-binding-like protein 6; n=1; Arabidopsis thaliana|Rep: Squamosa promoter-binding-like protein 6 - Arabidopsis thaliana (Mouse-ear cress), partial (27%)
GhmiR156-1.3	TC232339	1	14.17	1	20	841	860	UGACAGAAGAGAGUGAGCAC	GUGCUCUCUCUCUUCUGUCA	Cleavage	similar to UniRef100_A7PFE5 Cluster: Chromosome chr11 scaffold_14, whole genome shotgun sequence; n=1; Vitis vinifera|Rep: Chromosome chr11 scaffold_14, whole genome shotgun sequence - Vitis vinifera (Grape), partial (23%)
GhmiR156-1.3	TC266384	1	10.869	1	20	1238	1257	UGACAGAAGAGAGUGAGCAC	GUGCUCUCUCUCUUCUGUCA	Cleavage	similar to UniRef100_A7QP49 Cluster: Chromosome chr1 scaffold_136, whole genome shotgun sequence; n=1; Vitis vinifera|Rep: Chromosome chr1 scaffold_136, whole genome shotgun sequence - Vitis vinifera (Grape), partial (37%)
GhmiR156-1.3	DW499966	2	23.826	1	20	395	414	UGACAGAAGAGAGUGAGCAC	AUGCUCUCUCUCUUCUGUCA	Cleavage	homologue to UniRef100_Q8LFW6 Cluster: Squamosa promoter-binding-like protein 13; n=1; Arabidopsis thaliana|Rep: Squamosa promoter-binding-like protein 13 - Arabidopsis thaliana (Mouse-ear cress), partial (8%)
GhmiR156-1.3	TC239557	2	6.033	1	20	692	711	UGACAGAAGAGAGUGAGCAC	AUGCUCUCUCUCUUCUGUCA	Cleavage	similar to UniRef100_P93015 Cluster: Squamosa promoter-binding-like protein 3; n=1; Arabidopsis thaliana|Rep: Squamosa promoter-binding-like protein 3 - Arabidopsis thaliana (Mouse-ear cress), partial (76%)
GhmiR156-1.3	TC264623	2	7.051	1	20	627	646	UGACAGAAGAGAGUGAGCAC	AUGCUCUCUCUCUUCUGUCA	Cleavage	similar to UniRef100_Q84JE4 Cluster: Squamosa promoter binding like-protein; n=1; Betula pendula|Rep: Squamosa promoter binding like-protein - Betula verrucosa (White birch) (Betula pendula), partial (86%)
GhmiR156-1.3	DW511492	2	21.304	1	20	174	193	UGACAGAAGAGAGUGAGCAC	GUGCUCUCUCUCUUUUGUCG	Cleavage	similar to UniRef100_Q9FVD4 Cluster: Ser/Thr specific protein phosphatase 2A B regulatory subunit beta isoform; n=1; Medicago sativa subsp. x varia|Rep: Ser/Thr specific protein phosphatase 2A B regulatory subunit beta isoform - Medicago varia (Alfalfa), partial (24%)
GhmiR156-1.3	TC234398	2.5	20.993	1	20	713	732	UGACAGAAGAGAGUGAGCAC	GUGGUCACUCUCUUUUGUCU	Cleavage
GhmiR156-1.3	ES793532	2.5	20.944	1	20	356	375	UGACAGAAGAGAGUGAGCAC	GUGGUCACUCUCUUUUGUCU	Cleavage
GhmiR156-1.3	TC240338	2.5	14.326	1	20	400	419	UGACAGAAGAGAGUGAGCAC	GUGCUCUCUCUCUUCUAUCA	Cleavage	similar to UniRef100_A7PVU5 Cluster: Chromosome chr8 scaffold_34, whole genome shotgun sequence; n=2; Vitis vinifera|Rep: Chromosome chr8 scaffold_34, whole genome shotgun sequence - Vitis vinifera (Grape), partial (41%)
GhmiR156-1.3	TC240812	3	13.447	1	20	600	619	UGACAGAAGAGAGUGAGCAC	ACGCUCCCUCUCUUCUGUCA	Cleavage	UniRef100_Q5U8L4 Cluster: SBP transcription factor; n=1; Gossypium hirsutum|Rep: SBP transcription factor - Gossypium hirsutum (Upland cotton) (Gossypium mexicanum), complete
GhmiR156-1.3	TC238023	3	14.73	1	20	637	656	UGACAGAAGAGAGUGAGCAC	ACGCUCCCUCUCUUCUGUCA	Cleavage	UniRef100_Q5U8L4 Cluster: SBP transcription factor; n=1; Gossypium hirsutum|Rep: SBP transcription factor - Gossypium hirsutum (Upland cotton) (Gossypium mexicanum), complete
GhmiR156-1.3	EX165303	3	15.488	1	20	57	76	UGACAGAAGAGAGUGAGCAC	CUACUCACUUUCUUUUGUCA	Cleavage	similar to UniRef100_Q9LQ78 Cluster: T1N6.19 protein; n=2; Arabidopsis thaliana|Rep: T1N6.19 protein - Arabidopsis thaliana (Mouse-ear cress), partial (32%)
GhmiR156-1.3	TC242023	3	14.135	1	20	122	141	UGACAGAAGAGAGUGAGCAC	NUGUACACUCUCUUUUGUCA	Cleavage	similar to UniRef100_A4H555 Cluster: Lipoate-protein ligase-like; n=1; Leishmania braziliensis|Rep: Lipoate-protein ligase-like - Leishmania braziliensis, partial (3%)
GhmiR156-1.3	GR708165	3	22.492	1	20	530	549	UGACAGAAGAGAGUGAGCAC	GUGCUCUUUUUCUUUUGUCG	Cleavage	similar to UniRef100_Q9FVD5 Cluster: Ser/Thr specific protein phosphatase 2A B regulatory subunit alpha isoform; n=1; Medicago sativa subsp. x varia|Rep: Ser/Thr specific protein phosphatase 2A B regulatory subunit alpha isoform - Medicago varia (Alfalfa), partial (46%)
GhmiR156-1.3	ES847681	3	12.505	1	20	6	25	UGACAGAAGAGAGUGAGCAC	GUGCUUACGAUCUUCUGUCG	Translation	similar to UniRef100_Q9LUQ4 Cluster: Genomic DNA, chromosome 3, P1 clone: MJK13; n=1; Arabidopsis thaliana|Rep: Genomic DNA, chromosome 3, P1 clone: MJK13 - Arabidopsis thaliana (Mouse-ear cress), partial (28%)
GhmiR156-2.1	DR462234	1	16.561	1	21	583	603	UUGACAGAAGAGAGUGAGCAC	GUGCUCUCUCUCUUCUGUCAA	Cleavage	similar to UniRef100_A2YGR5 Cluster: Squamosa promoter-binding-like protein 12; n=1; Oryza sativa Indica Group|Rep: Squamosa promoter-binding-like protein 12 - Oryza sativa subsp. indica (Rice), partial (19%)
GhmiR156-2.1	CO097437	1	17.963	1	21	510	530	UUGACAGAAGAGAGUGAGCAC	GUGCUCUCUCUCUUCUGUCAA	Cleavage	similar to UniRef100_A7PVU5 Cluster: Chromosome chr8 scaffold_34, whole genome shotgun sequence; n=2; Vitis vinifera|Rep: Chromosome chr8 scaffold_34, whole genome shotgun sequence - Vitis vinifera (Grape), partial (46%)
GhmiR156-2.1	TC272934	1	21.32	1	21	576	596	UUGACAGAAGAGAGUGAGCAC	GUGCUCUCUCUCUUCUGUCAA	Cleavage	weakly similar to UniRef100_A4GXB6 Cluster: Promoter binding protein; n=1; Gossypium hirsutum|Rep: Promoter binding protein - Gossypium hirsutum (Upland cotton) (Gossypium mexicanum), partial (77%)
GhmiR156-2.1	TC253516	1	17.558	1	21	484	504	UUGACAGAAGAGAGUGAGCAC	GUGCUCUCUCUCUUCUGUCAA	Cleavage	homologue to UniRef100_A4GXB6 Cluster: Promoter binding protein; n=1; Gossypium hirsutum|Rep: Promoter binding protein - Gossypium hirsutum (Upland cotton) (Gossypium mexicanum), partial (93%)
GhmiR156-2.1	TC232339	1	13.534	1	21	841	861	UUGACAGAAGAGAGUGAGCAC	GUGCUCUCUCUCUUCUGUCAA	Cleavage	similar to UniRef100_A7PFE5 Cluster: Chromosome chr11 scaffold_14, whole genome shotgun sequence; n=1; Vitis vinifera|Rep: Chromosome chr11 scaffold_14, whole genome shotgun sequence - Vitis vinifera (Grape), partial (23%)
GhmiR156-2.1	TC266384	1	9.682	1	21	1238	1258	UUGACAGAAGAGAGUGAGCAC	GUGCUCUCUCUCUUCUGUCAA	Cleavage	similar to UniRef100_A7QP49 Cluster: Chromosome chr1 scaffold_136, whole genome shotgun sequence; n=1; Vitis vinifera|Rep: Chromosome chr1 scaffold_136, whole genome shotgun sequence - Vitis vinifera (Grape), partial (37%)
GhmiR156-2.1	TC273000	1.5	17.017	1	21	654	674	UUGACAGAAGAGAGUGAGCAC	GUGCUCUCUCUCUUCUGUCAG	Cleavage	similar to UniRef100_A7P2C9 Cluster: Chromosome chr1 scaffold_5, whole genome shotgun sequence; n=1; Vitis vinifera|Rep: Chromosome chr1 scaffold_5, whole genome shotgun sequence - Vitis vinifera (Grape), partial (34%)
GhmiR156-2.1	TC272692	1.5	21.035	1	21	557	577	UUGACAGAAGAGAGUGAGCAC	GUGCUCUCUCUCUUCUGUCAG	Cleavage	similar to UniRef100_Q94JW8 Cluster: Squamosa promoter-binding-like protein 6; n=1; Arabidopsis thaliana|Rep: Squamosa promoter-binding-like protein 6 - Arabidopsis thaliana (Mouse-ear cress), partial (27%)
GhmiR156-2.1	TC239557	1	5.588	1	20	693	712	UUGACAGAAGAGAGUGAGCA	UGCUCUCUCUCUUCUGUCAA	Cleavage	similar to UniRef100_P93015 Cluster: Squamosa promoter-binding-like protein 3; n=1; Arabidopsis thaliana|Rep: Squamosa promoter-binding-like protein 3 - Arabidopsis thaliana (Mouse-ear cress), partial (76%)
GhmiR156-2.1	CO092899	2	9.978	1	21	778	798	UUGACAGAAGAGAGUGAGCAC	GUGCUCUCUCUCUUCUGUCAU	Cleavage	similar to UniRef100_A7QP31 Cluster: Chromosome chr1 scaffold_136, whole genome shotgun sequence; n=1; Vitis vinifera|Rep: Chromosome chr1 scaffold_136, whole genome shotgun sequence - Vitis vinifera (Grape), partial (47%)
GhmiR156-2.1	TC252495	2	17.994	1	21	130	150	UUGACAGAAGAGAGUGAGCAC	GUGCUCUCUCUCUUCUGUCAU	Cleavage	similar to UniRef100_Q6YZE8 Cluster: Squamosa promoter-binding-like protein 16; n=1; Oryza sativa Japonica Group|Rep: Squamosa promoter-binding-like protein 16 - Oryza sativa subsp. japonica (Rice), partial (5%)
GhmiR156-2.1	TC276834	2	15.332	1	21	646	666	UUGACAGAAGAGAGUGAGCAC	GUGCUCUCUCUCUUCUGUCAU	Cleavage	similar to UniRef100_A7PKG5 Cluster: Chromosome chr15 scaffold_19, whole genome shotgun sequence; n=1; Vitis vinifera|Rep: Chromosome chr15 scaffold_19, whole genome shotgun sequence - Vitis vinifera (Grape), partial (75%)
GhmiR156-2.1	TC246550	2	13.742	1	21	536	556	UUGACAGAAGAGAGUGAGCAC	GUGCUCUCUCUCUUCUGUCAU	Cleavage	similar to UniRef100_Q94JW8 Cluster: Squamosa promoter-binding-like protein 6; n=1; Arabidopsis thaliana|Rep: Squamosa promoter-binding-like protein 6 - Arabidopsis thaliana (Mouse-ear cress), partial (13%)
GhmiR156-2.1	TC264623	1	5.769	1	20	628	647	UUGACAGAAGAGAGUGAGCA	UGCUCUCUCUCUUCUGUCAA	Cleavage	similar to UniRef100_Q84JE4 Cluster: Squamosa promoter binding like-protein; n=1; Betula pendula|Rep: Squamosa promoter binding like-protein - Betula verrucosa (White birch) (Betula pendula), partial (86%)
GhmiR156-2.1	DW511492	2	21.376	1	21	174	194	UUGACAGAAGAGAGUGAGCAC	GUGCUCUCUCUCUUUUGUCGA	Cleavage	similar to UniRef100_Q9FVD4 Cluster: Ser/Thr specific protein phosphatase 2A B regulatory subunit beta isoform; n=1; Medicago sativa subsp. x varia|Rep: Ser/Thr specific protein phosphatase 2A B regulatory subunit beta isoform - Medicago varia (Alfalfa), partial (24%)
GhmiR156-2.1	TC240338	2.5	15.575	1	21	400	420	UUGACAGAAGAGAGUGAGCAC	GUGCUCUCUCUCUUCUAUCAA	Cleavage	similar to UniRef100_A7PVU5 Cluster: Chromosome chr8 scaffold_34, whole genome shotgun sequence; n=2; Vitis vinifera|Rep: Chromosome chr8 scaffold_34, whole genome shotgun sequence - Vitis vinifera (Grape), partial (41%)
GhmiR156-2.1	DW499966	2	23.833	1	20	396	415	UUGACAGAAGAGAGUGAGCA	UGCUCUCUCUCUUCUGUCAU	Cleavage	homologue to UniRef100_Q8LFW6 Cluster: Squamosa promoter-binding-like protein 13; n=1; Arabidopsis thaliana|Rep: Squamosa promoter-binding-like protein 13 - Arabidopsis thaliana (Mouse-ear cress), partial (8%)
GhmiR156-2.1	EX165303	2	15.544	1	20	58	77	UUGACAGAAGAGAGUGAGCA	UACUCACUUUCUUUUGUCAA	Cleavage	similar to UniRef100_Q9LQ78 Cluster: T1N6.19 protein; n=2; Arabidopsis thaliana|Rep: T1N6.19 protein - Arabidopsis thaliana (Mouse-ear cress), partial (32%)
GhmiR156-2.1	GR708165	3	22.498	1	21	530	550	UUGACAGAAGAGAGUGAGCAC	GUGCUCUUUUUCUUUUGUCGA	Cleavage	similar to UniRef100_Q9FVD5 Cluster: Ser/Thr specific protein phosphatase 2A B regulatory subunit alpha isoform; n=1; Medicago sativa subsp. x varia|Rep: Ser/Thr specific protein phosphatase 2A B regulatory subunit alpha isoform - Medicago varia (Alfalfa), partial (46%)
GhmiR156-2.1	TC242023	2.5	13.932	1	20	123	142	UUGACAGAAGAGAGUGAGCA	UGUACACUCUCUUUUGUCAG	Cleavage	similar to UniRef100_A4H555 Cluster: Lipoate-protein ligase-like; n=1; Leishmania braziliensis|Rep: Lipoate-protein ligase-like - Leishmania braziliensis, partial (3%)
GhmiR156-2.1	TC251142	3	11.595	1	20	267	286	UUGACAGAAGAGAGUGAGCA	UGCUUACUCUUUUUUGUAAA	Cleavage	similar to UniRef100_A7PCJ5 Cluster: Chromosome chr17 scaffold_12, whole genome shotgun sequence; n=1; Vitis vinifera|Rep: Chromosome chr17 scaffold_12, whole genome shotgun sequence - Vitis vinifera (Grape), partial (7%)
GhmiR156-2.1	TC240812	3	12.86	1	20	601	620	UUGACAGAAGAGAGUGAGCA	CGCUCCCUCUCUUCUGUCAU	Cleavage	UniRef100_Q5U8L4 Cluster: SBP transcription factor; n=1; Gossypium hirsutum|Rep: SBP transcription factor - Gossypium hirsutum (Upland cotton) (Gossypium mexicanum), complete
GhmiR156-2.1	ES844024	3	14.388	1	20	568	587	UUGACAGAAGAGAGUGAGCA	CUCUCUCUCUCUUCUGUCAA	Cleavage	similar to UniRef100_A7PVU5 Cluster: Chromosome chr8 scaffold_34, whole genome shotgun sequence; n=2; Vitis vinifera|Rep: Chromosome chr8 scaffold_34, whole genome shotgun sequence - Vitis vinifera (Grape), partial (40%)
GhmiR156-2.1	TC238023	3	14.483	1	20	638	657	UUGACAGAAGAGAGUGAGCA	CGCUCCCUCUCUUCUGUCAU	Cleavage	UniRef100_Q5U8L4 Cluster: SBP transcription factor; n=1; Gossypium hirsutum|Rep: SBP transcription factor - Gossypium hirsutum (Upland cotton) (Gossypium mexicanum), complete
GhmiR156-2.1	TC277286	2.5	14.751	1	20	63	82	UUGACAGAAGAGAGUGAGCA	UGCUCACUCCUCUCUGUCAA	Translation	similar to UniRef100_A7P6H8 Cluster: Chromosome chr9 scaffold_7, whole genome shotgun sequence; n=1; Vitis vinifera|Rep: Chromosome chr9 scaffold_7, whole genome shotgun sequence - Vitis vinifera (Grape), partial (36%)
GhmiR156-2.1	DN804062	3	13.842	1	20	17	36	UUGACAGAAGAGAGUGAGCA	UGCUCGAGCUCUUCUGUCAG	Cleavage	similar to UniRef100_Q2V3U4 Cluster: Uncharacterized protein At3g19770.2; n=1; Arabidopsis thaliana|Rep: Uncharacterized protein At3g19770.2 - Arabidopsis thaliana (Mouse-ear cress), partial (13%)
GhmiR156-2.1	TC235332	3	17.686	1	20	161	180	UUGACAGAAGAGAGUGAGCA	UAUUCUCUCUCUUCUGUCAG	Cleavage	similar to UniRef100_A7PVT9 Cluster: Chromosome chr8 scaffold_34, whole genome shotgun sequence; n=1; Vitis vinifera|Rep: Chromosome chr8 scaffold_34, whole genome shotgun sequence - Vitis vinifera (Grape), partial (61%)
GhmiR156-2.1	TC263611	3	19.63	1	20	476	495	UUGACAGAAGAGAGUGAGCA	UAUUCCCUCUCUUCUGUCAG	Cleavage	similar to UniRef100_Q940S9 Cluster: AT3g57890/T10K17_100; n=1; Arabidopsis thaliana|Rep: AT3g57890/T10K17_100 - Arabidopsis thaliana (Mouse-ear cress), partial (58%)
GhmiR156-2.2	DR462234	1	16.561	1	21	583	603	UUGACAGAAGAGAGUGAGCAC	GUGCUCUCUCUCUUCUGUCAA	Cleavage	similar to UniRef100_A2YGR5 Cluster: Squamosa promoter-binding-like protein 12; n=1; Oryza sativa Indica Group|Rep: Squamosa promoter-binding-like protein 12 - Oryza sativa subsp. indica (Rice), partial (19%)
GhmiR156-2.2	CO097437	1	17.963	1	21	510	530	UUGACAGAAGAGAGUGAGCAC	GUGCUCUCUCUCUUCUGUCAA	Cleavage	similar to UniRef100_A7PVU5 Cluster: Chromosome chr8 scaffold_34, whole genome shotgun sequence; n=2; Vitis vinifera|Rep: Chromosome chr8 scaffold_34, whole genome shotgun sequence - Vitis vinifera (Grape), partial (46%)
GhmiR156-2.2	TC272934	1	21.32	1	21	576	596	UUGACAGAAGAGAGUGAGCAC	GUGCUCUCUCUCUUCUGUCAA	Cleavage	weakly similar to UniRef100_A4GXB6 Cluster: Promoter binding protein; n=1; Gossypium hirsutum|Rep: Promoter binding protein - Gossypium hirsutum (Upland cotton) (Gossypium mexicanum), partial (77%)
GhmiR156-2.2	TC253516	1	17.558	1	21	484	504	UUGACAGAAGAGAGUGAGCAC	GUGCUCUCUCUCUUCUGUCAA	Cleavage	homologue to UniRef100_A4GXB6 Cluster: Promoter binding protein; n=1; Gossypium hirsutum|Rep: Promoter binding protein - Gossypium hirsutum (Upland cotton) (Gossypium mexicanum), partial (93%)
GhmiR156-2.2	TC232339	1	13.534	1	21	841	861	UUGACAGAAGAGAGUGAGCAC	GUGCUCUCUCUCUUCUGUCAA	Cleavage	similar to UniRef100_A7PFE5 Cluster: Chromosome chr11 scaffold_14, whole genome shotgun sequence; n=1; Vitis vinifera|Rep: Chromosome chr11 scaffold_14, whole genome shotgun sequence - Vitis vinifera (Grape), partial (23%)
GhmiR156-2.2	TC266384	1	9.682	1	21	1238	1258	UUGACAGAAGAGAGUGAGCAC	GUGCUCUCUCUCUUCUGUCAA	Cleavage	similar to UniRef100_A7QP49 Cluster: Chromosome chr1 scaffold_136, whole genome shotgun sequence; n=1; Vitis vinifera|Rep: Chromosome chr1 scaffold_136, whole genome shotgun sequence - Vitis vinifera (Grape), partial (37%)
GhmiR156-2.2	TC273000	1.5	17.017	1	21	654	674	UUGACAGAAGAGAGUGAGCAC	GUGCUCUCUCUCUUCUGUCAG	Cleavage	similar to UniRef100_A7P2C9 Cluster: Chromosome chr1 scaffold_5, whole genome shotgun sequence; n=1; Vitis vinifera|Rep: Chromosome chr1 scaffold_5, whole genome shotgun sequence - Vitis vinifera (Grape), partial (34%)
GhmiR156-2.2	TC272692	1.5	21.035	1	21	557	577	UUGACAGAAGAGAGUGAGCAC	GUGCUCUCUCUCUUCUGUCAG	Cleavage	similar to UniRef100_Q94JW8 Cluster: Squamosa promoter-binding-like protein 6; n=1; Arabidopsis thaliana|Rep: Squamosa promoter-binding-like protein 6 - Arabidopsis thaliana (Mouse-ear cress), partial (27%)
GhmiR156-2.2	TC239557	1	5.588	1	20	693	712	UUGACAGAAGAGAGUGAGCA	UGCUCUCUCUCUUCUGUCAA	Cleavage	similar to UniRef100_P93015 Cluster: Squamosa promoter-binding-like protein 3; n=1; Arabidopsis thaliana|Rep: Squamosa promoter-binding-like protein 3 - Arabidopsis thaliana (Mouse-ear cress), partial (76%)
GhmiR156-2.2	CO092899	2	9.978	1	21	778	798	UUGACAGAAGAGAGUGAGCAC	GUGCUCUCUCUCUUCUGUCAU	Cleavage	similar to UniRef100_A7QP31 Cluster: Chromosome chr1 scaffold_136, whole genome shotgun sequence; n=1; Vitis vinifera|Rep: Chromosome chr1 scaffold_136, whole genome shotgun sequence - Vitis vinifera (Grape), partial (47%)
GhmiR156-2.2	TC252495	2	17.994	1	21	130	150	UUGACAGAAGAGAGUGAGCAC	GUGCUCUCUCUCUUCUGUCAU	Cleavage	similar to UniRef100_Q6YZE8 Cluster: Squamosa promoter-binding-like protein 16; n=1; Oryza sativa Japonica Group|Rep: Squamosa promoter-binding-like protein 16 - Oryza sativa subsp. japonica (Rice), partial (5%)
GhmiR156-2.2	TC276834	2	15.332	1	21	646	666	UUGACAGAAGAGAGUGAGCAC	GUGCUCUCUCUCUUCUGUCAU	Cleavage	similar to UniRef100_A7PKG5 Cluster: Chromosome chr15 scaffold_19, whole genome shotgun sequence; n=1; Vitis vinifera|Rep: Chromosome chr15 scaffold_19, whole genome shotgun sequence - Vitis vinifera (Grape), partial (75%)
GhmiR156-2.2	TC246550	2	13.742	1	21	536	556	UUGACAGAAGAGAGUGAGCAC	GUGCUCUCUCUCUUCUGUCAU	Cleavage	similar to UniRef100_Q94JW8 Cluster: Squamosa promoter-binding-like protein 6; n=1; Arabidopsis thaliana|Rep: Squamosa promoter-binding-like protein 6 - Arabidopsis thaliana (Mouse-ear cress), partial (13%)
GhmiR156-2.2	TC264623	1	5.769	1	20	628	647	UUGACAGAAGAGAGUGAGCA	UGCUCUCUCUCUUCUGUCAA	Cleavage	similar to UniRef100_Q84JE4 Cluster: Squamosa promoter binding like-protein; n=1; Betula pendula|Rep: Squamosa promoter binding like-protein - Betula verrucosa (White birch) (Betula pendula), partial (86%)
GhmiR156-2.2	DW511492	2	21.376	1	21	174	194	UUGACAGAAGAGAGUGAGCAC	GUGCUCUCUCUCUUUUGUCGA	Cleavage	similar to UniRef100_Q9FVD4 Cluster: Ser/Thr specific protein phosphatase 2A B regulatory subunit beta isoform; n=1; Medicago sativa subsp. x varia|Rep: Ser/Thr specific protein phosphatase 2A B regulatory subunit beta isoform - Medicago varia (Alfalfa), partial (24%)
GhmiR156-2.2	TC240338	2.5	15.575	1	21	400	420	UUGACAGAAGAGAGUGAGCAC	GUGCUCUCUCUCUUCUAUCAA	Cleavage	similar to UniRef100_A7PVU5 Cluster: Chromosome chr8 scaffold_34, whole genome shotgun sequence; n=2; Vitis vinifera|Rep: Chromosome chr8 scaffold_34, whole genome shotgun sequence - Vitis vinifera (Grape), partial (41%)
GhmiR156-2.2	DW499966	2	23.833	1	20	396	415	UUGACAGAAGAGAGUGAGCA	UGCUCUCUCUCUUCUGUCAU	Cleavage	homologue to UniRef100_Q8LFW6 Cluster: Squamosa promoter-binding-like protein 13; n=1; Arabidopsis thaliana|Rep: Squamosa promoter-binding-like protein 13 - Arabidopsis thaliana (Mouse-ear cress), partial (8%)
GhmiR156-2.2	EX165303	2	15.544	1	20	58	77	UUGACAGAAGAGAGUGAGCA	UACUCACUUUCUUUUGUCAA	Cleavage	similar to UniRef100_Q9LQ78 Cluster: T1N6.19 protein; n=2; Arabidopsis thaliana|Rep: T1N6.19 protein - Arabidopsis thaliana (Mouse-ear cress), partial (32%)
GhmiR156-2.2	GR708165	3	22.498	1	21	530	550	UUGACAGAAGAGAGUGAGCAC	GUGCUCUUUUUCUUUUGUCGA	Cleavage	similar to UniRef100_Q9FVD5 Cluster: Ser/Thr specific protein phosphatase 2A B regulatory subunit alpha isoform; n=1; Medicago sativa subsp. x varia|Rep: Ser/Thr specific protein phosphatase 2A B regulatory subunit alpha isoform - Medicago varia (Alfalfa), partial (46%)
GhmiR156-2.2	TC242023	2.5	13.932	1	20	123	142	UUGACAGAAGAGAGUGAGCA	UGUACACUCUCUUUUGUCAG	Cleavage	similar to UniRef100_A4H555 Cluster: Lipoate-protein ligase-like; n=1; Leishmania braziliensis|Rep: Lipoate-protein ligase-like - Leishmania braziliensis, partial (3%)
GhmiR156-2.2	TC251142	3	11.595	1	20	267	286	UUGACAGAAGAGAGUGAGCA	UGCUUACUCUUUUUUGUAAA	Cleavage	similar to UniRef100_A7PCJ5 Cluster: Chromosome chr17 scaffold_12, whole genome shotgun sequence; n=1; Vitis vinifera|Rep: Chromosome chr17 scaffold_12, whole genome shotgun sequence - Vitis vinifera (Grape), partial (7%)
GhmiR156-2.2	TC240812	3	12.86	1	20	601	620	UUGACAGAAGAGAGUGAGCA	CGCUCCCUCUCUUCUGUCAU	Cleavage	UniRef100_Q5U8L4 Cluster: SBP transcription factor; n=1; Gossypium hirsutum|Rep: SBP transcription factor - Gossypium hirsutum (Upland cotton) (Gossypium mexicanum), complete
GhmiR156-2.2	ES844024	3	14.388	1	20	568	587	UUGACAGAAGAGAGUGAGCA	CUCUCUCUCUCUUCUGUCAA	Cleavage	similar to UniRef100_A7PVU5 Cluster: Chromosome chr8 scaffold_34, whole genome shotgun sequence; n=2; Vitis vinifera|Rep: Chromosome chr8 scaffold_34, whole genome shotgun sequence - Vitis vinifera (Grape), partial (40%)
GhmiR156-2.2	TC238023	3	14.483	1	20	638	657	UUGACAGAAGAGAGUGAGCA	CGCUCCCUCUCUUCUGUCAU	Cleavage	UniRef100_Q5U8L4 Cluster: SBP transcription factor; n=1; Gossypium hirsutum|Rep: SBP transcription factor - Gossypium hirsutum (Upland cotton) (Gossypium mexicanum), complete
GhmiR156-2.2	TC277286	2.5	14.751	1	20	63	82	UUGACAGAAGAGAGUGAGCA	UGCUCACUCCUCUCUGUCAA	Translation	similar to UniRef100_A7P6H8 Cluster: Chromosome chr9 scaffold_7, whole genome shotgun sequence; n=1; Vitis vinifera|Rep: Chromosome chr9 scaffold_7, whole genome shotgun sequence - Vitis vinifera (Grape), partial (36%)
GhmiR156-2.2	DN804062	3	13.842	1	20	17	36	UUGACAGAAGAGAGUGAGCA	UGCUCGAGCUCUUCUGUCAG	Cleavage	similar to UniRef100_Q2V3U4 Cluster: Uncharacterized protein At3g19770.2; n=1; Arabidopsis thaliana|Rep: Uncharacterized protein At3g19770.2 - Arabidopsis thaliana (Mouse-ear cress), partial (13%)
GhmiR156-2.2	TC235332	3	17.686	1	20	161	180	UUGACAGAAGAGAGUGAGCA	UAUUCUCUCUCUUCUGUCAG	Cleavage	similar to UniRef100_A7PVT9 Cluster: Chromosome chr8 scaffold_34, whole genome shotgun sequence; n=1; Vitis vinifera|Rep: Chromosome chr8 scaffold_34, whole genome shotgun sequence - Vitis vinifera (Grape), partial (61%)
GhmiR156-2.2	TC263611	3	19.63	1	20	476	495	UUGACAGAAGAGAGUGAGCA	UAUUCCCUCUCUUCUGUCAG	Cleavage	similar to UniRef100_Q940S9 Cluster: AT3g57890/T10K17_100; n=1; Arabidopsis thaliana|Rep: AT3g57890/T10K17_100 - Arabidopsis thaliana (Mouse-ear cress), partial (58%)
GhmiR156-2.3	DR462234	1	16.561	1	21	583	603	UUGACAGAAGAGAGUGAGCAC	GUGCUCUCUCUCUUCUGUCAA	Cleavage	similar to UniRef100_A2YGR5 Cluster: Squamosa promoter-binding-like protein 12; n=1; Oryza sativa Indica Group|Rep: Squamosa promoter-binding-like protein 12 - Oryza sativa subsp. indica (Rice), partial (19%)
GhmiR156-2.3	CO097437	1	17.963	1	21	510	530	UUGACAGAAGAGAGUGAGCAC	GUGCUCUCUCUCUUCUGUCAA	Cleavage	similar to UniRef100_A7PVU5 Cluster: Chromosome chr8 scaffold_34, whole genome shotgun sequence; n=2; Vitis vinifera|Rep: Chromosome chr8 scaffold_34, whole genome shotgun sequence - Vitis vinifera (Grape), partial (46%)
GhmiR156-2.3	TC272934	1	21.32	1	21	576	596	UUGACAGAAGAGAGUGAGCAC	GUGCUCUCUCUCUUCUGUCAA	Cleavage	weakly similar to UniRef100_A4GXB6 Cluster: Promoter binding protein; n=1; Gossypium hirsutum|Rep: Promoter binding protein - Gossypium hirsutum (Upland cotton) (Gossypium mexicanum), partial (77%)
GhmiR156-2.3	TC253516	1	17.558	1	21	484	504	UUGACAGAAGAGAGUGAGCAC	GUGCUCUCUCUCUUCUGUCAA	Cleavage	homologue to UniRef100_A4GXB6 Cluster: Promoter binding protein; n=1; Gossypium hirsutum|Rep: Promoter binding protein - Gossypium hirsutum (Upland cotton) (Gossypium mexicanum), partial (93%)
GhmiR156-2.3	TC232339	1	13.534	1	21	841	861	UUGACAGAAGAGAGUGAGCAC	GUGCUCUCUCUCUUCUGUCAA	Cleavage	similar to UniRef100_A7PFE5 Cluster: Chromosome chr11 scaffold_14, whole genome shotgun sequence; n=1; Vitis vinifera|Rep: Chromosome chr11 scaffold_14, whole genome shotgun sequence - Vitis vinifera (Grape), partial (23%)
GhmiR156-2.3	TC266384	1	9.682	1	21	1238	1258	UUGACAGAAGAGAGUGAGCAC	GUGCUCUCUCUCUUCUGUCAA	Cleavage	similar to UniRef100_A7QP49 Cluster: Chromosome chr1 scaffold_136, whole genome shotgun sequence; n=1; Vitis vinifera|Rep: Chromosome chr1 scaffold_136, whole genome shotgun sequence - Vitis vinifera (Grape), partial (37%)
GhmiR156-2.3	TC273000	1.5	17.017	1	21	654	674	UUGACAGAAGAGAGUGAGCAC	GUGCUCUCUCUCUUCUGUCAG	Cleavage	similar to UniRef100_A7P2C9 Cluster: Chromosome chr1 scaffold_5, whole genome shotgun sequence; n=1; Vitis vinifera|Rep: Chromosome chr1 scaffold_5, whole genome shotgun sequence - Vitis vinifera (Grape), partial (34%)
GhmiR156-2.3	TC272692	1.5	21.035	1	21	557	577	UUGACAGAAGAGAGUGAGCAC	GUGCUCUCUCUCUUCUGUCAG	Cleavage	similar to UniRef100_Q94JW8 Cluster: Squamosa promoter-binding-like protein 6; n=1; Arabidopsis thaliana|Rep: Squamosa promoter-binding-like protein 6 - Arabidopsis thaliana (Mouse-ear cress), partial (27%)
GhmiR156-2.3	TC239557	1	5.588	1	20	693	712	UUGACAGAAGAGAGUGAGCA	UGCUCUCUCUCUUCUGUCAA	Cleavage	similar to UniRef100_P93015 Cluster: Squamosa promoter-binding-like protein 3; n=1; Arabidopsis thaliana|Rep: Squamosa promoter-binding-like protein 3 - Arabidopsis thaliana (Mouse-ear cress), partial (76%)
GhmiR156-2.3	CO092899	2	9.978	1	21	778	798	UUGACAGAAGAGAGUGAGCAC	GUGCUCUCUCUCUUCUGUCAU	Cleavage	similar to UniRef100_A7QP31 Cluster: Chromosome chr1 scaffold_136, whole genome shotgun sequence; n=1; Vitis vinifera|Rep: Chromosome chr1 scaffold_136, whole genome shotgun sequence - Vitis vinifera (Grape), partial (47%)
GhmiR156-2.3	TC252495	2	17.994	1	21	130	150	UUGACAGAAGAGAGUGAGCAC	GUGCUCUCUCUCUUCUGUCAU	Cleavage	similar to UniRef100_Q6YZE8 Cluster: Squamosa promoter-binding-like protein 16; n=1; Oryza sativa Japonica Group|Rep: Squamosa promoter-binding-like protein 16 - Oryza sativa subsp. japonica (Rice), partial (5%)
GhmiR156-2.3	TC276834	2	15.332	1	21	646	666	UUGACAGAAGAGAGUGAGCAC	GUGCUCUCUCUCUUCUGUCAU	Cleavage	similar to UniRef100_A7PKG5 Cluster: Chromosome chr15 scaffold_19, whole genome shotgun sequence; n=1; Vitis vinifera|Rep: Chromosome chr15 scaffold_19, whole genome shotgun sequence - Vitis vinifera (Grape), partial (75%)
GhmiR156-2.3	TC246550	2	13.742	1	21	536	556	UUGACAGAAGAGAGUGAGCAC	GUGCUCUCUCUCUUCUGUCAU	Cleavage	similar to UniRef100_Q94JW8 Cluster: Squamosa promoter-binding-like protein 6; n=1; Arabidopsis thaliana|Rep: Squamosa promoter-binding-like protein 6 - Arabidopsis thaliana (Mouse-ear cress), partial (13%)
GhmiR156-2.3	TC264623	1	5.769	1	20	628	647	UUGACAGAAGAGAGUGAGCA	UGCUCUCUCUCUUCUGUCAA	Cleavage	similar to UniRef100_Q84JE4 Cluster: Squamosa promoter binding like-protein; n=1; Betula pendula|Rep: Squamosa promoter binding like-protein - Betula verrucosa (White birch) (Betula pendula), partial (86%)
GhmiR156-2.3	DW511492	2	21.376	1	21	174	194	UUGACAGAAGAGAGUGAGCAC	GUGCUCUCUCUCUUUUGUCGA	Cleavage	similar to UniRef100_Q9FVD4 Cluster: Ser/Thr specific protein phosphatase 2A B regulatory subunit beta isoform; n=1; Medicago sativa subsp. x varia|Rep: Ser/Thr specific protein phosphatase 2A B regulatory subunit beta isoform - Medicago varia (Alfalfa), partial (24%)
GhmiR156-2.3	TC240338	2.5	15.575	1	21	400	420	UUGACAGAAGAGAGUGAGCAC	GUGCUCUCUCUCUUCUAUCAA	Cleavage	similar to UniRef100_A7PVU5 Cluster: Chromosome chr8 scaffold_34, whole genome shotgun sequence; n=2; Vitis vinifera|Rep: Chromosome chr8 scaffold_34, whole genome shotgun sequence - Vitis vinifera (Grape), partial (41%)
GhmiR156-2.3	DW499966	2	23.833	1	20	396	415	UUGACAGAAGAGAGUGAGCA	UGCUCUCUCUCUUCUGUCAU	Cleavage	homologue to UniRef100_Q8LFW6 Cluster: Squamosa promoter-binding-like protein 13; n=1; Arabidopsis thaliana|Rep: Squamosa promoter-binding-like protein 13 - Arabidopsis thaliana (Mouse-ear cress), partial (8%)
GhmiR156-2.3	EX165303	2	15.544	1	20	58	77	UUGACAGAAGAGAGUGAGCA	UACUCACUUUCUUUUGUCAA	Cleavage	similar to UniRef100_Q9LQ78 Cluster: T1N6.19 protein; n=2; Arabidopsis thaliana|Rep: T1N6.19 protein - Arabidopsis thaliana (Mouse-ear cress), partial (32%)
GhmiR156-2.3	GR708165	3	22.498	1	21	530	550	UUGACAGAAGAGAGUGAGCAC	GUGCUCUUUUUCUUUUGUCGA	Cleavage	similar to UniRef100_Q9FVD5 Cluster: Ser/Thr specific protein phosphatase 2A B regulatory subunit alpha isoform; n=1; Medicago sativa subsp. x varia|Rep: Ser/Thr specific protein phosphatase 2A B regulatory subunit alpha isoform - Medicago varia (Alfalfa), partial (46%)
GhmiR156-2.3	TC242023	2.5	13.932	1	20	123	142	UUGACAGAAGAGAGUGAGCA	UGUACACUCUCUUUUGUCAG	Cleavage	similar to UniRef100_A4H555 Cluster: Lipoate-protein ligase-like; n=1; Leishmania braziliensis|Rep: Lipoate-protein ligase-like - Leishmania braziliensis, partial (3%)
GhmiR156-2.3	TC251142	3	11.595	1	20	267	286	UUGACAGAAGAGAGUGAGCA	UGCUUACUCUUUUUUGUAAA	Cleavage	similar to UniRef100_A7PCJ5 Cluster: Chromosome chr17 scaffold_12, whole genome shotgun sequence; n=1; Vitis vinifera|Rep: Chromosome chr17 scaffold_12, whole genome shotgun sequence - Vitis vinifera (Grape), partial (7%)
GhmiR156-2.3	TC240812	3	12.86	1	20	601	620	UUGACAGAAGAGAGUGAGCA	CGCUCCCUCUCUUCUGUCAU	Cleavage	UniRef100_Q5U8L4 Cluster: SBP transcription factor; n=1; Gossypium hirsutum|Rep: SBP transcription factor - Gossypium hirsutum (Upland cotton) (Gossypium mexicanum), complete
GhmiR156-2.3	ES844024	3	14.388	1	20	568	587	UUGACAGAAGAGAGUGAGCA	CUCUCUCUCUCUUCUGUCAA	Cleavage	similar to UniRef100_A7PVU5 Cluster: Chromosome chr8 scaffold_34, whole genome shotgun sequence; n=2; Vitis vinifera|Rep: Chromosome chr8 scaffold_34, whole genome shotgun sequence - Vitis vinifera (Grape), partial (40%)
GhmiR156-2.3	TC238023	3	14.483	1	20	638	657	UUGACAGAAGAGAGUGAGCA	CGCUCCCUCUCUUCUGUCAU	Cleavage	UniRef100_Q5U8L4 Cluster: SBP transcription factor; n=1; Gossypium hirsutum|Rep: SBP transcription factor - Gossypium hirsutum (Upland cotton) (Gossypium mexicanum), complete
GhmiR156-2.3	TC277286	2.5	14.751	1	20	63	82	UUGACAGAAGAGAGUGAGCA	UGCUCACUCCUCUCUGUCAA	Translation	similar to UniRef100_A7P6H8 Cluster: Chromosome chr9 scaffold_7, whole genome shotgun sequence; n=1; Vitis vinifera|Rep: Chromosome chr9 scaffold_7, whole genome shotgun sequence - Vitis vinifera (Grape), partial (36%)
GhmiR156-2.3	DN804062	3	13.842	1	20	17	36	UUGACAGAAGAGAGUGAGCA	UGCUCGAGCUCUUCUGUCAG	Cleavage	similar to UniRef100_Q2V3U4 Cluster: Uncharacterized protein At3g19770.2; n=1; Arabidopsis thaliana|Rep: Uncharacterized protein At3g19770.2 - Arabidopsis thaliana (Mouse-ear cress), partial (13%)
GhmiR156-2.3	TC235332	3	17.686	1	20	161	180	UUGACAGAAGAGAGUGAGCA	UAUUCUCUCUCUUCUGUCAG	Cleavage	similar to UniRef100_A7PVT9 Cluster: Chromosome chr8 scaffold_34, whole genome shotgun sequence; n=1; Vitis vinifera|Rep: Chromosome chr8 scaffold_34, whole genome shotgun sequence - Vitis vinifera (Grape), partial (61%)
GhmiR156-2.3	TC263611	3	19.63	1	20	476	495	UUGACAGAAGAGAGUGAGCA	UAUUCCCUCUCUUCUGUCAG	Cleavage	similar to UniRef100_Q940S9 Cluster: AT3g57890/T10K17_100; n=1; Arabidopsis thaliana|Rep: AT3g57890/T10K17_100 - Arabidopsis thaliana (Mouse-ear cress), partial (58%)
GhmiR156-2.4	DR462234	1	16.561	1	21	583	603	UUGACAGAAGAGAGUGAGCAC	GUGCUCUCUCUCUUCUGUCAA	Cleavage	similar to UniRef100_A2YGR5 Cluster: Squamosa promoter-binding-like protein 12; n=1; Oryza sativa Indica Group|Rep: Squamosa promoter-binding-like protein 12 - Oryza sativa subsp. indica (Rice), partial (19%)
GhmiR156-2.4	CO097437	1	17.963	1	21	510	530	UUGACAGAAGAGAGUGAGCAC	GUGCUCUCUCUCUUCUGUCAA	Cleavage	similar to UniRef100_A7PVU5 Cluster: Chromosome chr8 scaffold_34, whole genome shotgun sequence; n=2; Vitis vinifera|Rep: Chromosome chr8 scaffold_34, whole genome shotgun sequence - Vitis vinifera (Grape), partial (46%)
GhmiR156-2.4	TC272934	1	21.32	1	21	576	596	UUGACAGAAGAGAGUGAGCAC	GUGCUCUCUCUCUUCUGUCAA	Cleavage	weakly similar to UniRef100_A4GXB6 Cluster: Promoter binding protein; n=1; Gossypium hirsutum|Rep: Promoter binding protein - Gossypium hirsutum (Upland cotton) (Gossypium mexicanum), partial (77%)
GhmiR156-2.4	TC253516	1	17.558	1	21	484	504	UUGACAGAAGAGAGUGAGCAC	GUGCUCUCUCUCUUCUGUCAA	Cleavage	homologue to UniRef100_A4GXB6 Cluster: Promoter binding protein; n=1; Gossypium hirsutum|Rep: Promoter binding protein - Gossypium hirsutum (Upland cotton) (Gossypium mexicanum), partial (93%)
GhmiR156-2.4	TC232339	1	13.534	1	21	841	861	UUGACAGAAGAGAGUGAGCAC	GUGCUCUCUCUCUUCUGUCAA	Cleavage	similar to UniRef100_A7PFE5 Cluster: Chromosome chr11 scaffold_14, whole genome shotgun sequence; n=1; Vitis vinifera|Rep: Chromosome chr11 scaffold_14, whole genome shotgun sequence - Vitis vinifera (Grape), partial (23%)
GhmiR156-2.4	TC266384	1	9.682	1	21	1238	1258	UUGACAGAAGAGAGUGAGCAC	GUGCUCUCUCUCUUCUGUCAA	Cleavage	similar to UniRef100_A7QP49 Cluster: Chromosome chr1 scaffold_136, whole genome shotgun sequence; n=1; Vitis vinifera|Rep: Chromosome chr1 scaffold_136, whole genome shotgun sequence - Vitis vinifera (Grape), partial (37%)
GhmiR156-2.4	TC273000	1.5	17.017	1	21	654	674	UUGACAGAAGAGAGUGAGCAC	GUGCUCUCUCUCUUCUGUCAG	Cleavage	similar to UniRef100_A7P2C9 Cluster: Chromosome chr1 scaffold_5, whole genome shotgun sequence; n=1; Vitis vinifera|Rep: Chromosome chr1 scaffold_5, whole genome shotgun sequence - Vitis vinifera (Grape), partial (34%)
GhmiR156-2.4	TC272692	1.5	21.035	1	21	557	577	UUGACAGAAGAGAGUGAGCAC	GUGCUCUCUCUCUUCUGUCAG	Cleavage	similar to UniRef100_Q94JW8 Cluster: Squamosa promoter-binding-like protein 6; n=1; Arabidopsis thaliana|Rep: Squamosa promoter-binding-like protein 6 - Arabidopsis thaliana (Mouse-ear cress), partial (27%)
GhmiR156-2.4	TC239557	1	5.588	1	20	693	712	UUGACAGAAGAGAGUGAGCA	UGCUCUCUCUCUUCUGUCAA	Cleavage	similar to UniRef100_P93015 Cluster: Squamosa promoter-binding-like protein 3; n=1; Arabidopsis thaliana|Rep: Squamosa promoter-binding-like protein 3 - Arabidopsis thaliana (Mouse-ear cress), partial (76%)
GhmiR156-2.4	CO092899	2	9.978	1	21	778	798	UUGACAGAAGAGAGUGAGCAC	GUGCUCUCUCUCUUCUGUCAU	Cleavage	similar to UniRef100_A7QP31 Cluster: Chromosome chr1 scaffold_136, whole genome shotgun sequence; n=1; Vitis vinifera|Rep: Chromosome chr1 scaffold_136, whole genome shotgun sequence - Vitis vinifera (Grape), partial (47%)
GhmiR156-2.4	TC252495	2	17.994	1	21	130	150	UUGACAGAAGAGAGUGAGCAC	GUGCUCUCUCUCUUCUGUCAU	Cleavage	similar to UniRef100_Q6YZE8 Cluster: Squamosa promoter-binding-like protein 16; n=1; Oryza sativa Japonica Group|Rep: Squamosa promoter-binding-like protein 16 - Oryza sativa subsp. japonica (Rice), partial (5%)
GhmiR156-2.4	TC276834	2	15.332	1	21	646	666	UUGACAGAAGAGAGUGAGCAC	GUGCUCUCUCUCUUCUGUCAU	Cleavage	similar to UniRef100_A7PKG5 Cluster: Chromosome chr15 scaffold_19, whole genome shotgun sequence; n=1; Vitis vinifera|Rep: Chromosome chr15 scaffold_19, whole genome shotgun sequence - Vitis vinifera (Grape), partial (75%)
GhmiR156-2.4	TC246550	2	13.742	1	21	536	556	UUGACAGAAGAGAGUGAGCAC	GUGCUCUCUCUCUUCUGUCAU	Cleavage	similar to UniRef100_Q94JW8 Cluster: Squamosa promoter-binding-like protein 6; n=1; Arabidopsis thaliana|Rep: Squamosa promoter-binding-like protein 6 - Arabidopsis thaliana (Mouse-ear cress), partial (13%)
GhmiR156-2.4	TC264623	1	5.769	1	20	628	647	UUGACAGAAGAGAGUGAGCA	UGCUCUCUCUCUUCUGUCAA	Cleavage	similar to UniRef100_Q84JE4 Cluster: Squamosa promoter binding like-protein; n=1; Betula pendula|Rep: Squamosa promoter binding like-protein - Betula verrucosa (White birch) (Betula pendula), partial (86%)
GhmiR156-2.4	DW511492	2	21.376	1	21	174	194	UUGACAGAAGAGAGUGAGCAC	GUGCUCUCUCUCUUUUGUCGA	Cleavage	similar to UniRef100_Q9FVD4 Cluster: Ser/Thr specific protein phosphatase 2A B regulatory subunit beta isoform; n=1; Medicago sativa subsp. x varia|Rep: Ser/Thr specific protein phosphatase 2A B regulatory subunit beta isoform - Medicago varia (Alfalfa), partial (24%)
GhmiR156-2.4	TC240338	2.5	15.575	1	21	400	420	UUGACAGAAGAGAGUGAGCAC	GUGCUCUCUCUCUUCUAUCAA	Cleavage	similar to UniRef100_A7PVU5 Cluster: Chromosome chr8 scaffold_34, whole genome shotgun sequence; n=2; Vitis vinifera|Rep: Chromosome chr8 scaffold_34, whole genome shotgun sequence - Vitis vinifera (Grape), partial (41%)
GhmiR156-2.4	DW499966	2	23.833	1	20	396	415	UUGACAGAAGAGAGUGAGCA	UGCUCUCUCUCUUCUGUCAU	Cleavage	homologue to UniRef100_Q8LFW6 Cluster: Squamosa promoter-binding-like protein 13; n=1; Arabidopsis thaliana|Rep: Squamosa promoter-binding-like protein 13 - Arabidopsis thaliana (Mouse-ear cress), partial (8%)
GhmiR156-2.4	EX165303	2	15.544	1	20	58	77	UUGACAGAAGAGAGUGAGCA	UACUCACUUUCUUUUGUCAA	Cleavage	similar to UniRef100_Q9LQ78 Cluster: T1N6.19 protein; n=2; Arabidopsis thaliana|Rep: T1N6.19 protein - Arabidopsis thaliana (Mouse-ear cress), partial (32%)
GhmiR156-2.4	GR708165	3	22.498	1	21	530	550	UUGACAGAAGAGAGUGAGCAC	GUGCUCUUUUUCUUUUGUCGA	Cleavage	similar to UniRef100_Q9FVD5 Cluster: Ser/Thr specific protein phosphatase 2A B regulatory subunit alpha isoform; n=1; Medicago sativa subsp. x varia|Rep: Ser/Thr specific protein phosphatase 2A B regulatory subunit alpha isoform - Medicago varia (Alfalfa), partial (46%)
GhmiR156-2.4	TC242023	2.5	13.932	1	20	123	142	UUGACAGAAGAGAGUGAGCA	UGUACACUCUCUUUUGUCAG	Cleavage	similar to UniRef100_A4H555 Cluster: Lipoate-protein ligase-like; n=1; Leishmania braziliensis|Rep: Lipoate-protein ligase-like - Leishmania braziliensis, partial (3%)
GhmiR156-2.4	TC251142	3	11.595	1	20	267	286	UUGACAGAAGAGAGUGAGCA	UGCUUACUCUUUUUUGUAAA	Cleavage	similar to UniRef100_A7PCJ5 Cluster: Chromosome chr17 scaffold_12, whole genome shotgun sequence; n=1; Vitis vinifera|Rep: Chromosome chr17 scaffold_12, whole genome shotgun sequence - Vitis vinifera (Grape), partial (7%)
GhmiR156-2.4	TC240812	3	12.86	1	20	601	620	UUGACAGAAGAGAGUGAGCA	CGCUCCCUCUCUUCUGUCAU	Cleavage	UniRef100_Q5U8L4 Cluster: SBP transcription factor; n=1; Gossypium hirsutum|Rep: SBP transcription factor - Gossypium hirsutum (Upland cotton) (Gossypium mexicanum), complete
GhmiR156-2.4	ES844024	3	14.388	1	20	568	587	UUGACAGAAGAGAGUGAGCA	CUCUCUCUCUCUUCUGUCAA	Cleavage	similar to UniRef100_A7PVU5 Cluster: Chromosome chr8 scaffold_34, whole genome shotgun sequence; n=2; Vitis vinifera|Rep: Chromosome chr8 scaffold_34, whole genome shotgun sequence - Vitis vinifera (Grape), partial (40%)
GhmiR156-2.4	TC238023	3	14.483	1	20	638	657	UUGACAGAAGAGAGUGAGCA	CGCUCCCUCUCUUCUGUCAU	Cleavage	UniRef100_Q5U8L4 Cluster: SBP transcription factor; n=1; Gossypium hirsutum|Rep: SBP transcription factor - Gossypium hirsutum (Upland cotton) (Gossypium mexicanum), complete
GhmiR156-2.4	TC277286	2.5	14.751	1	20	63	82	UUGACAGAAGAGAGUGAGCA	UGCUCACUCCUCUCUGUCAA	Translation	similar to UniRef100_A7P6H8 Cluster: Chromosome chr9 scaffold_7, whole genome shotgun sequence; n=1; Vitis vinifera|Rep: Chromosome chr9 scaffold_7, whole genome shotgun sequence - Vitis vinifera (Grape), partial (36%)
GhmiR156-2.4	DN804062	3	13.842	1	20	17	36	UUGACAGAAGAGAGUGAGCA	UGCUCGAGCUCUUCUGUCAG	Cleavage	similar to UniRef100_Q2V3U4 Cluster: Uncharacterized protein At3g19770.2; n=1; Arabidopsis thaliana|Rep: Uncharacterized protein At3g19770.2 - Arabidopsis thaliana (Mouse-ear cress), partial (13%)
GhmiR156-2.4	TC235332	3	17.686	1	20	161	180	UUGACAGAAGAGAGUGAGCA	UAUUCUCUCUCUUCUGUCAG	Cleavage	similar to UniRef100_A7PVT9 Cluster: Chromosome chr8 scaffold_34, whole genome shotgun sequence; n=1; Vitis vinifera|Rep: Chromosome chr8 scaffold_34, whole genome shotgun sequence - Vitis vinifera (Grape), partial (61%)
GhmiR156-2.4	TC263611	3	19.63	1	20	476	495	UUGACAGAAGAGAGUGAGCA	UAUUCCCUCUCUUCUGUCAG	Cleavage	similar to UniRef100_Q940S9 Cluster: AT3g57890/T10K17_100; n=1; Arabidopsis thaliana|Rep: AT3g57890/T10K17_100 - Arabidopsis thaliana (Mouse-ear cress), partial (58%)
GhmiR157-1.1	DR462234	1	16.561	1	21	583	603	UUGACAGAAGAUAGAGAGCAC	GUGCUCUCUCUCUUCUGUCAA	Cleavage	similar to UniRef100_A2YGR5 Cluster: Squamosa promoter-binding-like protein 12; n=1; Oryza sativa Indica Group|Rep: Squamosa promoter-binding-like protein 12 - Oryza sativa subsp. indica (Rice), partial (19%)
GhmiR157-1.1	CO097437	1	17.963	1	21	510	530	UUGACAGAAGAUAGAGAGCAC	GUGCUCUCUCUCUUCUGUCAA	Cleavage	similar to UniRef100_A7PVU5 Cluster: Chromosome chr8 scaffold_34, whole genome shotgun sequence; n=2; Vitis vinifera|Rep: Chromosome chr8 scaffold_34, whole genome shotgun sequence - Vitis vinifera (Grape), partial (46%)
GhmiR157-1.1	TC272934	1	21.32	1	21	576	596	UUGACAGAAGAUAGAGAGCAC	GUGCUCUCUCUCUUCUGUCAA	Cleavage	weakly similar to UniRef100_A4GXB6 Cluster: Promoter binding protein; n=1; Gossypium hirsutum|Rep: Promoter binding protein - Gossypium hirsutum (Upland cotton) (Gossypium mexicanum), partial (77%)
GhmiR157-1.1	TC253516	1	17.558	1	21	484	504	UUGACAGAAGAUAGAGAGCAC	GUGCUCUCUCUCUUCUGUCAA	Cleavage	homologue to UniRef100_A4GXB6 Cluster: Promoter binding protein; n=1; Gossypium hirsutum|Rep: Promoter binding protein - Gossypium hirsutum (Upland cotton) (Gossypium mexicanum), partial (93%)
GhmiR157-1.1	TC232339	1	13.534	1	21	841	861	UUGACAGAAGAUAGAGAGCAC	GUGCUCUCUCUCUUCUGUCAA	Cleavage	similar to UniRef100_A7PFE5 Cluster: Chromosome chr11 scaffold_14, whole genome shotgun sequence; n=1; Vitis vinifera|Rep: Chromosome chr11 scaffold_14, whole genome shotgun sequence - Vitis vinifera (Grape), partial (23%)
GhmiR157-1.1	TC266384	1	9.682	1	21	1238	1258	UUGACAGAAGAUAGAGAGCAC	GUGCUCUCUCUCUUCUGUCAA	Cleavage	similar to UniRef100_A7QP49 Cluster: Chromosome chr1 scaffold_136, whole genome shotgun sequence; n=1; Vitis vinifera|Rep: Chromosome chr1 scaffold_136, whole genome shotgun sequence - Vitis vinifera (Grape), partial (37%)
GhmiR157-1.1	TC273000	1.5	17.017	1	21	654	674	UUGACAGAAGAUAGAGAGCAC	GUGCUCUCUCUCUUCUGUCAG	Cleavage	similar to UniRef100_A7P2C9 Cluster: Chromosome chr1 scaffold_5, whole genome shotgun sequence; n=1; Vitis vinifera|Rep: Chromosome chr1 scaffold_5, whole genome shotgun sequence - Vitis vinifera (Grape), partial (34%)
GhmiR157-1.1	TC272692	1.5	21.035	1	21	557	577	UUGACAGAAGAUAGAGAGCAC	GUGCUCUCUCUCUUCUGUCAG	Cleavage	similar to UniRef100_Q94JW8 Cluster: Squamosa promoter-binding-like protein 6; n=1; Arabidopsis thaliana|Rep: Squamosa promoter-binding-like protein 6 - Arabidopsis thaliana (Mouse-ear cress), partial (27%)
GhmiR157-1.1	TC239557	1	5.588	1	20	693	712	UUGACAGAAGAUAGAGAGCA	UGCUCUCUCUCUUCUGUCAA	Cleavage	similar to UniRef100_P93015 Cluster: Squamosa promoter-binding-like protein 3; n=1; Arabidopsis thaliana|Rep: Squamosa promoter-binding-like protein 3 - Arabidopsis thaliana (Mouse-ear cress), partial (76%)
GhmiR157-1.1	CO092899	2	9.978	1	21	778	798	UUGACAGAAGAUAGAGAGCAC	GUGCUCUCUCUCUUCUGUCAU	Cleavage	similar to UniRef100_A7QP31 Cluster: Chromosome chr1 scaffold_136, whole genome shotgun sequence; n=1; Vitis vinifera|Rep: Chromosome chr1 scaffold_136, whole genome shotgun sequence - Vitis vinifera (Grape), partial (47%)
GhmiR157-1.1	TC252495	2	17.994	1	21	130	150	UUGACAGAAGAUAGAGAGCAC	GUGCUCUCUCUCUUCUGUCAU	Cleavage	similar to UniRef100_Q6YZE8 Cluster: Squamosa promoter-binding-like protein 16; n=1; Oryza sativa Japonica Group|Rep: Squamosa promoter-binding-like protein 16 - Oryza sativa subsp. japonica (Rice), partial (5%)
GhmiR157-1.1	TC276834	2	15.332	1	21	646	666	UUGACAGAAGAUAGAGAGCAC	GUGCUCUCUCUCUUCUGUCAU	Cleavage	similar to UniRef100_A7PKG5 Cluster: Chromosome chr15 scaffold_19, whole genome shotgun sequence; n=1; Vitis vinifera|Rep: Chromosome chr15 scaffold_19, whole genome shotgun sequence - Vitis vinifera (Grape), partial (75%)
GhmiR157-1.1	TC246550	2	13.742	1	21	536	556	UUGACAGAAGAUAGAGAGCAC	GUGCUCUCUCUCUUCUGUCAU	Cleavage	similar to UniRef100_Q94JW8 Cluster: Squamosa promoter-binding-like protein 6; n=1; Arabidopsis thaliana|Rep: Squamosa promoter-binding-like protein 6 - Arabidopsis thaliana (Mouse-ear cress), partial (13%)
GhmiR157-1.1	TC264623	1	5.769	1	20	628	647	UUGACAGAAGAUAGAGAGCA	UGCUCUCUCUCUUCUGUCAA	Cleavage	similar to UniRef100_Q84JE4 Cluster: Squamosa promoter binding like-protein; n=1; Betula pendula|Rep: Squamosa promoter binding like-protein - Betula verrucosa (White birch) (Betula pendula), partial (86%)
GhmiR157-1.1	DW511492	2	21.376	1	21	174	194	UUGACAGAAGAUAGAGAGCAC	GUGCUCUCUCUCUUUUGUCGA	Cleavage	similar to UniRef100_Q9FVD4 Cluster: Ser/Thr specific protein phosphatase 2A B regulatory subunit beta isoform; n=1; Medicago sativa subsp. x varia|Rep: Ser/Thr specific protein phosphatase 2A B regulatory subunit beta isoform - Medicago varia (Alfalfa), partial (24%)
GhmiR157-1.1	GR708165	2.5	22.498	1	21	530	550	UUGACAGAAGAUAGAGAGCAC	GUGCUCUUUUUCUUUUGUCGA	Cleavage	similar to UniRef100_Q9FVD5 Cluster: Ser/Thr specific protein phosphatase 2A B regulatory subunit alpha isoform; n=1; Medicago sativa subsp. x varia|Rep: Ser/Thr specific protein phosphatase 2A B regulatory subunit alpha isoform - Medicago varia (Alfalfa), partial (46%)
GhmiR157-1.1	TC240338	2.5	15.575	1	21	400	420	UUGACAGAAGAUAGAGAGCAC	GUGCUCUCUCUCUUCUAUCAA	Cleavage	similar to UniRef100_A7PVU5 Cluster: Chromosome chr8 scaffold_34, whole genome shotgun sequence; n=2; Vitis vinifera|Rep: Chromosome chr8 scaffold_34, whole genome shotgun sequence - Vitis vinifera (Grape), partial (41%)
GhmiR157-1.1	DW499966	2	23.833	1	20	396	415	UUGACAGAAGAUAGAGAGCA	UGCUCUCUCUCUUCUGUCAU	Cleavage	homologue to UniRef100_Q8LFW6 Cluster: Squamosa promoter-binding-like protein 13; n=1; Arabidopsis thaliana|Rep: Squamosa promoter-binding-like protein 13 - Arabidopsis thaliana (Mouse-ear cress), partial (8%)
GhmiR157-1.1	TC278149	3	10.077	1	20	19	38	UUGACAGAAGAUAGAGAGCA	CUCUCUCUAUUUUCUGUCAG	Cleavage	similar to UniRef100_Q2R678 Cluster: Expressed protein; n=1; Oryza sativa Japonica Group|Rep: Expressed protein - Oryza sativa subsp. japonica (Rice), partial (55%)
GhmiR157-1.1	TC245204	2.5	16.4	1	20	822	841	UUGACAGAAGAUAGAGAGCA	UGCUUUCUAUGUUCUGUCAU	Translation	similar to UniRef100_A7QW46 Cluster: Chromosome chr3 scaffold_199, whole genome shotgun sequence; n=1; Vitis vinifera|Rep: Chromosome chr3 scaffold_199, whole genome shotgun sequence - Vitis vinifera (Grape), partial (64%)
GhmiR157-1.1	ES844024	3	14.388	1	20	568	587	UUGACAGAAGAUAGAGAGCA	CUCUCUCUCUCUUCUGUCAA	Cleavage	similar to UniRef100_A7PVU5 Cluster: Chromosome chr8 scaffold_34, whole genome shotgun sequence; n=2; Vitis vinifera|Rep: Chromosome chr8 scaffold_34, whole genome shotgun sequence - Vitis vinifera (Grape), partial (40%)
GhmiR157-1.1	TC259653	2.5	20.157	1	20	192	211	UUGACAGAAGAUAGAGAGCA	UGUUCUCAACCUUCUGUCAA	Translation	similar to UniRef100_A7QSA3 Cluster: Chromosome chr3 scaffold_157, whole genome shotgun sequence; n=1; Vitis vinifera|Rep: Chromosome chr3 scaffold_157, whole genome shotgun sequence - Vitis vinifera (Grape), partial (23%)
GhmiR157-1.1	TC265332	2.5	20.157	1	20	401	420	UUGACAGAAGAUAGAGAGCA	UGUUCUCAACCUUCUGUCAA	Translation	similar to UniRef100_A7QSA3 Cluster: Chromosome chr3 scaffold_157, whole genome shotgun sequence; n=1; Vitis vinifera|Rep: Chromosome chr3 scaffold_157, whole genome shotgun sequence - Vitis vinifera (Grape), partial (54%)
GhmiR157-1.1	TC267325	2.5	17.376	1	20	1401	1420	UUGACAGAAGAUAGAGAGCA	UGUUCUCAACCUUCUGUCAA	Translation	similar to UniRef100_A7QSA3 Cluster: Chromosome chr3 scaffold_157, whole genome shotgun sequence; n=1; Vitis vinifera|Rep: Chromosome chr3 scaffold_157, whole genome shotgun sequence - Vitis vinifera (Grape), partial (71%)
GhmiR157-1.1	TC254966	3	11.397	1	20	1000	1019	UUGACAGAAGAUAGAGAGCA	UGUGCUCUAUGUUCUGUUAA	Translation	similar to UniRef100_A7P6F0 Cluster: Chromosome chr9 scaffold_7, whole genome shotgun sequence; n=1; Vitis vinifera|Rep: Chromosome chr9 scaffold_7, whole genome shotgun sequence - Vitis vinifera (Grape), partial (70%)
GhmiR157-1.1	TC235332	3	17.686	1	20	161	180	UUGACAGAAGAUAGAGAGCA	UAUUCUCUCUCUUCUGUCAG	Cleavage	similar to UniRef100_A7PVT9 Cluster: Chromosome chr8 scaffold_34, whole genome shotgun sequence; n=1; Vitis vinifera|Rep: Chromosome chr8 scaffold_34, whole genome shotgun sequence - Vitis vinifera (Grape), partial (61%)
GhmiR157-1.2	DR462234	1	16.561	1	21	583	603	UUGACAGAAGAUAGAGAGCAC	GUGCUCUCUCUCUUCUGUCAA	Cleavage	similar to UniRef100_A2YGR5 Cluster: Squamosa promoter-binding-like protein 12; n=1; Oryza sativa Indica Group|Rep: Squamosa promoter-binding-like protein 12 - Oryza sativa subsp. indica (Rice), partial (19%)
GhmiR157-1.2	CO097437	1	17.963	1	21	510	530	UUGACAGAAGAUAGAGAGCAC	GUGCUCUCUCUCUUCUGUCAA	Cleavage	similar to UniRef100_A7PVU5 Cluster: Chromosome chr8 scaffold_34, whole genome shotgun sequence; n=2; Vitis vinifera|Rep: Chromosome chr8 scaffold_34, whole genome shotgun sequence - Vitis vinifera (Grape), partial (46%)
GhmiR157-1.2	TC272934	1	21.32	1	21	576	596	UUGACAGAAGAUAGAGAGCAC	GUGCUCUCUCUCUUCUGUCAA	Cleavage	weakly similar to UniRef100_A4GXB6 Cluster: Promoter binding protein; n=1; Gossypium hirsutum|Rep: Promoter binding protein - Gossypium hirsutum (Upland cotton) (Gossypium mexicanum), partial (77%)
GhmiR157-1.2	TC253516	1	17.558	1	21	484	504	UUGACAGAAGAUAGAGAGCAC	GUGCUCUCUCUCUUCUGUCAA	Cleavage	homologue to UniRef100_A4GXB6 Cluster: Promoter binding protein; n=1; Gossypium hirsutum|Rep: Promoter binding protein - Gossypium hirsutum (Upland cotton) (Gossypium mexicanum), partial (93%)
GhmiR157-1.2	TC232339	1	13.534	1	21	841	861	UUGACAGAAGAUAGAGAGCAC	GUGCUCUCUCUCUUCUGUCAA	Cleavage	similar to UniRef100_A7PFE5 Cluster: Chromosome chr11 scaffold_14, whole genome shotgun sequence; n=1; Vitis vinifera|Rep: Chromosome chr11 scaffold_14, whole genome shotgun sequence - Vitis vinifera (Grape), partial (23%)
GhmiR157-1.2	TC266384	1	9.682	1	21	1238	1258	UUGACAGAAGAUAGAGAGCAC	GUGCUCUCUCUCUUCUGUCAA	Cleavage	similar to UniRef100_A7QP49 Cluster: Chromosome chr1 scaffold_136, whole genome shotgun sequence; n=1; Vitis vinifera|Rep: Chromosome chr1 scaffold_136, whole genome shotgun sequence - Vitis vinifera (Grape), partial (37%)
GhmiR157-1.2	TC273000	1.5	17.017	1	21	654	674	UUGACAGAAGAUAGAGAGCAC	GUGCUCUCUCUCUUCUGUCAG	Cleavage	similar to UniRef100_A7P2C9 Cluster: Chromosome chr1 scaffold_5, whole genome shotgun sequence; n=1; Vitis vinifera|Rep: Chromosome chr1 scaffold_5, whole genome shotgun sequence - Vitis vinifera (Grape), partial (34%)
GhmiR157-1.2	TC272692	1.5	21.035	1	21	557	577	UUGACAGAAGAUAGAGAGCAC	GUGCUCUCUCUCUUCUGUCAG	Cleavage	similar to UniRef100_Q94JW8 Cluster: Squamosa promoter-binding-like protein 6; n=1; Arabidopsis thaliana|Rep: Squamosa promoter-binding-like protein 6 - Arabidopsis thaliana (Mouse-ear cress), partial (27%)
GhmiR157-1.2	TC239557	1	5.588	1	20	693	712	UUGACAGAAGAUAGAGAGCA	UGCUCUCUCUCUUCUGUCAA	Cleavage	similar to UniRef100_P93015 Cluster: Squamosa promoter-binding-like protein 3; n=1; Arabidopsis thaliana|Rep: Squamosa promoter-binding-like protein 3 - Arabidopsis thaliana (Mouse-ear cress), partial (76%)
GhmiR157-1.2	CO092899	2	9.978	1	21	778	798	UUGACAGAAGAUAGAGAGCAC	GUGCUCUCUCUCUUCUGUCAU	Cleavage	similar to UniRef100_A7QP31 Cluster: Chromosome chr1 scaffold_136, whole genome shotgun sequence; n=1; Vitis vinifera|Rep: Chromosome chr1 scaffold_136, whole genome shotgun sequence - Vitis vinifera (Grape), partial (47%)
GhmiR157-1.2	TC252495	2	17.994	1	21	130	150	UUGACAGAAGAUAGAGAGCAC	GUGCUCUCUCUCUUCUGUCAU	Cleavage	similar to UniRef100_Q6YZE8 Cluster: Squamosa promoter-binding-like protein 16; n=1; Oryza sativa Japonica Group|Rep: Squamosa promoter-binding-like protein 16 - Oryza sativa subsp. japonica (Rice), partial (5%)
GhmiR157-1.2	TC276834	2	15.332	1	21	646	666	UUGACAGAAGAUAGAGAGCAC	GUGCUCUCUCUCUUCUGUCAU	Cleavage	similar to UniRef100_A7PKG5 Cluster: Chromosome chr15 scaffold_19, whole genome shotgun sequence; n=1; Vitis vinifera|Rep: Chromosome chr15 scaffold_19, whole genome shotgun sequence - Vitis vinifera (Grape), partial (75%)
GhmiR157-1.2	TC246550	2	13.742	1	21	536	556	UUGACAGAAGAUAGAGAGCAC	GUGCUCUCUCUCUUCUGUCAU	Cleavage	similar to UniRef100_Q94JW8 Cluster: Squamosa promoter-binding-like protein 6; n=1; Arabidopsis thaliana|Rep: Squamosa promoter-binding-like protein 6 - Arabidopsis thaliana (Mouse-ear cress), partial (13%)
GhmiR157-1.2	TC264623	1	5.769	1	20	628	647	UUGACAGAAGAUAGAGAGCA	UGCUCUCUCUCUUCUGUCAA	Cleavage	similar to UniRef100_Q84JE4 Cluster: Squamosa promoter binding like-protein; n=1; Betula pendula|Rep: Squamosa promoter binding like-protein - Betula verrucosa (White birch) (Betula pendula), partial (86%)
GhmiR157-1.2	DW511492	2	21.376	1	21	174	194	UUGACAGAAGAUAGAGAGCAC	GUGCUCUCUCUCUUUUGUCGA	Cleavage	similar to UniRef100_Q9FVD4 Cluster: Ser/Thr specific protein phosphatase 2A B regulatory subunit beta isoform; n=1; Medicago sativa subsp. x varia|Rep: Ser/Thr specific protein phosphatase 2A B regulatory subunit beta isoform - Medicago varia (Alfalfa), partial (24%)
GhmiR157-1.2	GR708165	2.5	22.498	1	21	530	550	UUGACAGAAGAUAGAGAGCAC	GUGCUCUUUUUCUUUUGUCGA	Cleavage	similar to UniRef100_Q9FVD5 Cluster: Ser/Thr specific protein phosphatase 2A B regulatory subunit alpha isoform; n=1; Medicago sativa subsp. x varia|Rep: Ser/Thr specific protein phosphatase 2A B regulatory subunit alpha isoform - Medicago varia (Alfalfa), partial (46%)
GhmiR157-1.2	TC240338	2.5	15.575	1	21	400	420	UUGACAGAAGAUAGAGAGCAC	GUGCUCUCUCUCUUCUAUCAA	Cleavage	similar to UniRef100_A7PVU5 Cluster: Chromosome chr8 scaffold_34, whole genome shotgun sequence; n=2; Vitis vinifera|Rep: Chromosome chr8 scaffold_34, whole genome shotgun sequence - Vitis vinifera (Grape), partial (41%)
GhmiR157-1.2	DW499966	2	23.833	1	20	396	415	UUGACAGAAGAUAGAGAGCA	UGCUCUCUCUCUUCUGUCAU	Cleavage	homologue to UniRef100_Q8LFW6 Cluster: Squamosa promoter-binding-like protein 13; n=1; Arabidopsis thaliana|Rep: Squamosa promoter-binding-like protein 13 - Arabidopsis thaliana (Mouse-ear cress), partial (8%)
GhmiR157-1.2	TC278149	3	10.077	1	20	19	38	UUGACAGAAGAUAGAGAGCA	CUCUCUCUAUUUUCUGUCAG	Cleavage	similar to UniRef100_Q2R678 Cluster: Expressed protein; n=1; Oryza sativa Japonica Group|Rep: Expressed protein - Oryza sativa subsp. japonica (Rice), partial (55%)
GhmiR157-1.2	TC245204	2.5	16.4	1	20	822	841	UUGACAGAAGAUAGAGAGCA	UGCUUUCUAUGUUCUGUCAU	Translation	similar to UniRef100_A7QW46 Cluster: Chromosome chr3 scaffold_199, whole genome shotgun sequence; n=1; Vitis vinifera|Rep: Chromosome chr3 scaffold_199, whole genome shotgun sequence - Vitis vinifera (Grape), partial (64%)
GhmiR157-1.2	ES844024	3	14.388	1	20	568	587	UUGACAGAAGAUAGAGAGCA	CUCUCUCUCUCUUCUGUCAA	Cleavage	similar to UniRef100_A7PVU5 Cluster: Chromosome chr8 scaffold_34, whole genome shotgun sequence; n=2; Vitis vinifera|Rep: Chromosome chr8 scaffold_34, whole genome shotgun sequence - Vitis vinifera (Grape), partial (40%)
GhmiR157-1.2	TC259653	2.5	20.157	1	20	192	211	UUGACAGAAGAUAGAGAGCA	UGUUCUCAACCUUCUGUCAA	Translation	similar to UniRef100_A7QSA3 Cluster: Chromosome chr3 scaffold_157, whole genome shotgun sequence; n=1; Vitis vinifera|Rep: Chromosome chr3 scaffold_157, whole genome shotgun sequence - Vitis vinifera (Grape), partial (23%)
GhmiR157-1.2	TC265332	2.5	20.157	1	20	401	420	UUGACAGAAGAUAGAGAGCA	UGUUCUCAACCUUCUGUCAA	Translation	similar to UniRef100_A7QSA3 Cluster: Chromosome chr3 scaffold_157, whole genome shotgun sequence; n=1; Vitis vinifera|Rep: Chromosome chr3 scaffold_157, whole genome shotgun sequence - Vitis vinifera (Grape), partial (54%)
GhmiR157-1.2	TC267325	2.5	17.376	1	20	1401	1420	UUGACAGAAGAUAGAGAGCA	UGUUCUCAACCUUCUGUCAA	Translation	similar to UniRef100_A7QSA3 Cluster: Chromosome chr3 scaffold_157, whole genome shotgun sequence; n=1; Vitis vinifera|Rep: Chromosome chr3 scaffold_157, whole genome shotgun sequence - Vitis vinifera (Grape), partial (71%)
GhmiR157-1.2	TC254966	3	11.397	1	20	1000	1019	UUGACAGAAGAUAGAGAGCA	UGUGCUCUAUGUUCUGUUAA	Translation	similar to UniRef100_A7P6F0 Cluster: Chromosome chr9 scaffold_7, whole genome shotgun sequence; n=1; Vitis vinifera|Rep: Chromosome chr9 scaffold_7, whole genome shotgun sequence - Vitis vinifera (Grape), partial (70%)
GhmiR157-1.2	TC235332	3	17.686	1	20	161	180	UUGACAGAAGAUAGAGAGCA	UAUUCUCUCUCUUCUGUCAG	Cleavage	similar to UniRef100_A7PVT9 Cluster: Chromosome chr8 scaffold_34, whole genome shotgun sequence; n=1; Vitis vinifera|Rep: Chromosome chr8 scaffold_34, whole genome shotgun sequence - Vitis vinifera (Grape), partial (61%)
GhmiR157-1.3	DR462234	1	16.561	1	21	583	603	UUGACAGAAGAUAGAGAGCAC	GUGCUCUCUCUCUUCUGUCAA	Cleavage	similar to UniRef100_A2YGR5 Cluster: Squamosa promoter-binding-like protein 12; n=1; Oryza sativa Indica Group|Rep: Squamosa promoter-binding-like protein 12 - Oryza sativa subsp. indica (Rice), partial (19%)
GhmiR157-1.3	CO097437	1	17.963	1	21	510	530	UUGACAGAAGAUAGAGAGCAC	GUGCUCUCUCUCUUCUGUCAA	Cleavage	similar to UniRef100_A7PVU5 Cluster: Chromosome chr8 scaffold_34, whole genome shotgun sequence; n=2; Vitis vinifera|Rep: Chromosome chr8 scaffold_34, whole genome shotgun sequence - Vitis vinifera (Grape), partial (46%)
GhmiR157-1.3	TC272934	1	21.32	1	21	576	596	UUGACAGAAGAUAGAGAGCAC	GUGCUCUCUCUCUUCUGUCAA	Cleavage	weakly similar to UniRef100_A4GXB6 Cluster: Promoter binding protein; n=1; Gossypium hirsutum|Rep: Promoter binding protein - Gossypium hirsutum (Upland cotton) (Gossypium mexicanum), partial (77%)
GhmiR157-1.3	TC253516	1	17.558	1	21	484	504	UUGACAGAAGAUAGAGAGCAC	GUGCUCUCUCUCUUCUGUCAA	Cleavage	homologue to UniRef100_A4GXB6 Cluster: Promoter binding protein; n=1; Gossypium hirsutum|Rep: Promoter binding protein - Gossypium hirsutum (Upland cotton) (Gossypium mexicanum), partial (93%)
GhmiR157-1.3	TC232339	1	13.534	1	21	841	861	UUGACAGAAGAUAGAGAGCAC	GUGCUCUCUCUCUUCUGUCAA	Cleavage	similar to UniRef100_A7PFE5 Cluster: Chromosome chr11 scaffold_14, whole genome shotgun sequence; n=1; Vitis vinifera|Rep: Chromosome chr11 scaffold_14, whole genome shotgun sequence - Vitis vinifera (Grape), partial (23%)
GhmiR157-1.3	TC266384	1	9.682	1	21	1238	1258	UUGACAGAAGAUAGAGAGCAC	GUGCUCUCUCUCUUCUGUCAA	Cleavage	similar to UniRef100_A7QP49 Cluster: Chromosome chr1 scaffold_136, whole genome shotgun sequence; n=1; Vitis vinifera|Rep: Chromosome chr1 scaffold_136, whole genome shotgun sequence - Vitis vinifera (Grape), partial (37%)
GhmiR157-1.3	TC273000	1.5	17.017	1	21	654	674	UUGACAGAAGAUAGAGAGCAC	GUGCUCUCUCUCUUCUGUCAG	Cleavage	similar to UniRef100_A7P2C9 Cluster: Chromosome chr1 scaffold_5, whole genome shotgun sequence; n=1; Vitis vinifera|Rep: Chromosome chr1 scaffold_5, whole genome shotgun sequence - Vitis vinifera (Grape), partial (34%)
GhmiR157-1.3	TC272692	1.5	21.035	1	21	557	577	UUGACAGAAGAUAGAGAGCAC	GUGCUCUCUCUCUUCUGUCAG	Cleavage	similar to UniRef100_Q94JW8 Cluster: Squamosa promoter-binding-like protein 6; n=1; Arabidopsis thaliana|Rep: Squamosa promoter-binding-like protein 6 - Arabidopsis thaliana (Mouse-ear cress), partial (27%)
GhmiR157-1.3	TC239557	1	5.588	1	20	693	712	UUGACAGAAGAUAGAGAGCA	UGCUCUCUCUCUUCUGUCAA	Cleavage	similar to UniRef100_P93015 Cluster: Squamosa promoter-binding-like protein 3; n=1; Arabidopsis thaliana|Rep: Squamosa promoter-binding-like protein 3 - Arabidopsis thaliana (Mouse-ear cress), partial (76%)
GhmiR157-1.3	CO092899	2	9.978	1	21	778	798	UUGACAGAAGAUAGAGAGCAC	GUGCUCUCUCUCUUCUGUCAU	Cleavage	similar to UniRef100_A7QP31 Cluster: Chromosome chr1 scaffold_136, whole genome shotgun sequence; n=1; Vitis vinifera|Rep: Chromosome chr1 scaffold_136, whole genome shotgun sequence - Vitis vinifera (Grape), partial (47%)
GhmiR157-1.3	TC252495	2	17.994	1	21	130	150	UUGACAGAAGAUAGAGAGCAC	GUGCUCUCUCUCUUCUGUCAU	Cleavage	similar to UniRef100_Q6YZE8 Cluster: Squamosa promoter-binding-like protein 16; n=1; Oryza sativa Japonica Group|Rep: Squamosa promoter-binding-like protein 16 - Oryza sativa subsp. japonica (Rice), partial (5%)
GhmiR157-1.3	TC276834	2	15.332	1	21	646	666	UUGACAGAAGAUAGAGAGCAC	GUGCUCUCUCUCUUCUGUCAU	Cleavage	similar to UniRef100_A7PKG5 Cluster: Chromosome chr15 scaffold_19, whole genome shotgun sequence; n=1; Vitis vinifera|Rep: Chromosome chr15 scaffold_19, whole genome shotgun sequence - Vitis vinifera (Grape), partial (75%)
GhmiR157-1.3	TC246550	2	13.742	1	21	536	556	UUGACAGAAGAUAGAGAGCAC	GUGCUCUCUCUCUUCUGUCAU	Cleavage	similar to UniRef100_Q94JW8 Cluster: Squamosa promoter-binding-like protein 6; n=1; Arabidopsis thaliana|Rep: Squamosa promoter-binding-like protein 6 - Arabidopsis thaliana (Mouse-ear cress), partial (13%)
GhmiR157-1.3	TC264623	1	5.769	1	20	628	647	UUGACAGAAGAUAGAGAGCA	UGCUCUCUCUCUUCUGUCAA	Cleavage	similar to UniRef100_Q84JE4 Cluster: Squamosa promoter binding like-protein; n=1; Betula pendula|Rep: Squamosa promoter binding like-protein - Betula verrucosa (White birch) (Betula pendula), partial (86%)
GhmiR157-1.3	DW511492	2	21.376	1	21	174	194	UUGACAGAAGAUAGAGAGCAC	GUGCUCUCUCUCUUUUGUCGA	Cleavage	similar to UniRef100_Q9FVD4 Cluster: Ser/Thr specific protein phosphatase 2A B regulatory subunit beta isoform; n=1; Medicago sativa subsp. x varia|Rep: Ser/Thr specific protein phosphatase 2A B regulatory subunit beta isoform - Medicago varia (Alfalfa), partial (24%)
GhmiR157-1.3	GR708165	2.5	22.498	1	21	530	550	UUGACAGAAGAUAGAGAGCAC	GUGCUCUUUUUCUUUUGUCGA	Cleavage	similar to UniRef100_Q9FVD5 Cluster: Ser/Thr specific protein phosphatase 2A B regulatory subunit alpha isoform; n=1; Medicago sativa subsp. x varia|Rep: Ser/Thr specific protein phosphatase 2A B regulatory subunit alpha isoform - Medicago varia (Alfalfa), partial (46%)
GhmiR157-1.3	TC240338	2.5	15.575	1	21	400	420	UUGACAGAAGAUAGAGAGCAC	GUGCUCUCUCUCUUCUAUCAA	Cleavage	similar to UniRef100_A7PVU5 Cluster: Chromosome chr8 scaffold_34, whole genome shotgun sequence; n=2; Vitis vinifera|Rep: Chromosome chr8 scaffold_34, whole genome shotgun sequence - Vitis vinifera (Grape), partial (41%)
GhmiR157-1.3	DW499966	2	23.833	1	20	396	415	UUGACAGAAGAUAGAGAGCA	UGCUCUCUCUCUUCUGUCAU	Cleavage	homologue to UniRef100_Q8LFW6 Cluster: Squamosa promoter-binding-like protein 13; n=1; Arabidopsis thaliana|Rep: Squamosa promoter-binding-like protein 13 - Arabidopsis thaliana (Mouse-ear cress), partial (8%)
GhmiR157-1.3	TC278149	3	10.077	1	20	19	38	UUGACAGAAGAUAGAGAGCA	CUCUCUCUAUUUUCUGUCAG	Cleavage	similar to UniRef100_Q2R678 Cluster: Expressed protein; n=1; Oryza sativa Japonica Group|Rep: Expressed protein - Oryza sativa subsp. japonica (Rice), partial (55%)
GhmiR157-1.3	TC245204	2.5	16.4	1	20	822	841	UUGACAGAAGAUAGAGAGCA	UGCUUUCUAUGUUCUGUCAU	Translation	similar to UniRef100_A7QW46 Cluster: Chromosome chr3 scaffold_199, whole genome shotgun sequence; n=1; Vitis vinifera|Rep: Chromosome chr3 scaffold_199, whole genome shotgun sequence - Vitis vinifera (Grape), partial (64%)
GhmiR157-1.3	ES844024	3	14.388	1	20	568	587	UUGACAGAAGAUAGAGAGCA	CUCUCUCUCUCUUCUGUCAA	Cleavage	similar to UniRef100_A7PVU5 Cluster: Chromosome chr8 scaffold_34, whole genome shotgun sequence; n=2; Vitis vinifera|Rep: Chromosome chr8 scaffold_34, whole genome shotgun sequence - Vitis vinifera (Grape), partial (40%)
GhmiR157-1.3	TC259653	2.5	20.157	1	20	192	211	UUGACAGAAGAUAGAGAGCA	UGUUCUCAACCUUCUGUCAA	Translation	similar to UniRef100_A7QSA3 Cluster: Chromosome chr3 scaffold_157, whole genome shotgun sequence; n=1; Vitis vinifera|Rep: Chromosome chr3 scaffold_157, whole genome shotgun sequence - Vitis vinifera (Grape), partial (23%)
GhmiR157-1.3	TC265332	2.5	20.157	1	20	401	420	UUGACAGAAGAUAGAGAGCA	UGUUCUCAACCUUCUGUCAA	Translation	similar to UniRef100_A7QSA3 Cluster: Chromosome chr3 scaffold_157, whole genome shotgun sequence; n=1; Vitis vinifera|Rep: Chromosome chr3 scaffold_157, whole genome shotgun sequence - Vitis vinifera (Grape), partial (54%)
GhmiR157-1.3	TC267325	2.5	17.376	1	20	1401	1420	UUGACAGAAGAUAGAGAGCA	UGUUCUCAACCUUCUGUCAA	Translation	similar to UniRef100_A7QSA3 Cluster: Chromosome chr3 scaffold_157, whole genome shotgun sequence; n=1; Vitis vinifera|Rep: Chromosome chr3 scaffold_157, whole genome shotgun sequence - Vitis vinifera (Grape), partial (71%)
GhmiR157-1.3	TC254966	3	11.397	1	20	1000	1019	UUGACAGAAGAUAGAGAGCA	UGUGCUCUAUGUUCUGUUAA	Translation	similar to UniRef100_A7P6F0 Cluster: Chromosome chr9 scaffold_7, whole genome shotgun sequence; n=1; Vitis vinifera|Rep: Chromosome chr9 scaffold_7, whole genome shotgun sequence - Vitis vinifera (Grape), partial (70%)
GhmiR157-1.3	TC235332	3	17.686	1	20	161	180	UUGACAGAAGAUAGAGAGCA	UAUUCUCUCUCUUCUGUCAG	Cleavage	similar to UniRef100_A7PVT9 Cluster: Chromosome chr8 scaffold_34, whole genome shotgun sequence; n=1; Vitis vinifera|Rep: Chromosome chr8 scaffold_34, whole genome shotgun sequence - Vitis vinifera (Grape), partial (61%)
GhmiR157-1.4	DR462234	1	16.561	1	21	583	603	UUGACAGAAGAUAGAGAGCAC	GUGCUCUCUCUCUUCUGUCAA	Cleavage	similar to UniRef100_A2YGR5 Cluster: Squamosa promoter-binding-like protein 12; n=1; Oryza sativa Indica Group|Rep: Squamosa promoter-binding-like protein 12 - Oryza sativa subsp. indica (Rice), partial (19%)
GhmiR157-1.4	CO097437	1	17.963	1	21	510	530	UUGACAGAAGAUAGAGAGCAC	GUGCUCUCUCUCUUCUGUCAA	Cleavage	similar to UniRef100_A7PVU5 Cluster: Chromosome chr8 scaffold_34, whole genome shotgun sequence; n=2; Vitis vinifera|Rep: Chromosome chr8 scaffold_34, whole genome shotgun sequence - Vitis vinifera (Grape), partial (46%)
GhmiR157-1.4	TC272934	1	21.32	1	21	576	596	UUGACAGAAGAUAGAGAGCAC	GUGCUCUCUCUCUUCUGUCAA	Cleavage	weakly similar to UniRef100_A4GXB6 Cluster: Promoter binding protein; n=1; Gossypium hirsutum|Rep: Promoter binding protein - Gossypium hirsutum (Upland cotton) (Gossypium mexicanum), partial (77%)
GhmiR157-1.4	TC253516	1	17.558	1	21	484	504	UUGACAGAAGAUAGAGAGCAC	GUGCUCUCUCUCUUCUGUCAA	Cleavage	homologue to UniRef100_A4GXB6 Cluster: Promoter binding protein; n=1; Gossypium hirsutum|Rep: Promoter binding protein - Gossypium hirsutum (Upland cotton) (Gossypium mexicanum), partial (93%)
GhmiR157-1.4	TC232339	1	13.534	1	21	841	861	UUGACAGAAGAUAGAGAGCAC	GUGCUCUCUCUCUUCUGUCAA	Cleavage	similar to UniRef100_A7PFE5 Cluster: Chromosome chr11 scaffold_14, whole genome shotgun sequence; n=1; Vitis vinifera|Rep: Chromosome chr11 scaffold_14, whole genome shotgun sequence - Vitis vinifera (Grape), partial (23%)
GhmiR157-1.4	TC266384	1	9.682	1	21	1238	1258	UUGACAGAAGAUAGAGAGCAC	GUGCUCUCUCUCUUCUGUCAA	Cleavage	similar to UniRef100_A7QP49 Cluster: Chromosome chr1 scaffold_136, whole genome shotgun sequence; n=1; Vitis vinifera|Rep: Chromosome chr1 scaffold_136, whole genome shotgun sequence - Vitis vinifera (Grape), partial (37%)
GhmiR157-1.4	TC273000	1.5	17.017	1	21	654	674	UUGACAGAAGAUAGAGAGCAC	GUGCUCUCUCUCUUCUGUCAG	Cleavage	similar to UniRef100_A7P2C9 Cluster: Chromosome chr1 scaffold_5, whole genome shotgun sequence; n=1; Vitis vinifera|Rep: Chromosome chr1 scaffold_5, whole genome shotgun sequence - Vitis vinifera (Grape), partial (34%)
GhmiR157-1.4	TC272692	1.5	21.035	1	21	557	577	UUGACAGAAGAUAGAGAGCAC	GUGCUCUCUCUCUUCUGUCAG	Cleavage	similar to UniRef100_Q94JW8 Cluster: Squamosa promoter-binding-like protein 6; n=1; Arabidopsis thaliana|Rep: Squamosa promoter-binding-like protein 6 - Arabidopsis thaliana (Mouse-ear cress), partial (27%)
GhmiR157-1.4	TC239557	1	5.588	1	20	693	712	UUGACAGAAGAUAGAGAGCA	UGCUCUCUCUCUUCUGUCAA	Cleavage	similar to UniRef100_P93015 Cluster: Squamosa promoter-binding-like protein 3; n=1; Arabidopsis thaliana|Rep: Squamosa promoter-binding-like protein 3 - Arabidopsis thaliana (Mouse-ear cress), partial (76%)
GhmiR157-1.4	CO092899	2	9.978	1	21	778	798	UUGACAGAAGAUAGAGAGCAC	GUGCUCUCUCUCUUCUGUCAU	Cleavage	similar to UniRef100_A7QP31 Cluster: Chromosome chr1 scaffold_136, whole genome shotgun sequence; n=1; Vitis vinifera|Rep: Chromosome chr1 scaffold_136, whole genome shotgun sequence - Vitis vinifera (Grape), partial (47%)
GhmiR157-1.4	TC252495	2	17.994	1	21	130	150	UUGACAGAAGAUAGAGAGCAC	GUGCUCUCUCUCUUCUGUCAU	Cleavage	similar to UniRef100_Q6YZE8 Cluster: Squamosa promoter-binding-like protein 16; n=1; Oryza sativa Japonica Group|Rep: Squamosa promoter-binding-like protein 16 - Oryza sativa subsp. japonica (Rice), partial (5%)
GhmiR157-1.4	TC276834	2	15.332	1	21	646	666	UUGACAGAAGAUAGAGAGCAC	GUGCUCUCUCUCUUCUGUCAU	Cleavage	similar to UniRef100_A7PKG5 Cluster: Chromosome chr15 scaffold_19, whole genome shotgun sequence; n=1; Vitis vinifera|Rep: Chromosome chr15 scaffold_19, whole genome shotgun sequence - Vitis vinifera (Grape), partial (75%)
GhmiR157-1.4	TC246550	2	13.742	1	21	536	556	UUGACAGAAGAUAGAGAGCAC	GUGCUCUCUCUCUUCUGUCAU	Cleavage	similar to UniRef100_Q94JW8 Cluster: Squamosa promoter-binding-like protein 6; n=1; Arabidopsis thaliana|Rep: Squamosa promoter-binding-like protein 6 - Arabidopsis thaliana (Mouse-ear cress), partial (13%)
GhmiR157-1.4	TC264623	1	5.769	1	20	628	647	UUGACAGAAGAUAGAGAGCA	UGCUCUCUCUCUUCUGUCAA	Cleavage	similar to UniRef100_Q84JE4 Cluster: Squamosa promoter binding like-protein; n=1; Betula pendula|Rep: Squamosa promoter binding like-protein - Betula verrucosa (White birch) (Betula pendula), partial (86%)
GhmiR157-1.4	DW511492	2	21.376	1	21	174	194	UUGACAGAAGAUAGAGAGCAC	GUGCUCUCUCUCUUUUGUCGA	Cleavage	similar to UniRef100_Q9FVD4 Cluster: Ser/Thr specific protein phosphatase 2A B regulatory subunit beta isoform; n=1; Medicago sativa subsp. x varia|Rep: Ser/Thr specific protein phosphatase 2A B regulatory subunit beta isoform - Medicago varia (Alfalfa), partial (24%)
GhmiR157-1.4	GR708165	2.5	22.498	1	21	530	550	UUGACAGAAGAUAGAGAGCAC	GUGCUCUUUUUCUUUUGUCGA	Cleavage	similar to UniRef100_Q9FVD5 Cluster: Ser/Thr specific protein phosphatase 2A B regulatory subunit alpha isoform; n=1; Medicago sativa subsp. x varia|Rep: Ser/Thr specific protein phosphatase 2A B regulatory subunit alpha isoform - Medicago varia (Alfalfa), partial (46%)
GhmiR157-1.4	TC240338	2.5	15.575	1	21	400	420	UUGACAGAAGAUAGAGAGCAC	GUGCUCUCUCUCUUCUAUCAA	Cleavage	similar to UniRef100_A7PVU5 Cluster: Chromosome chr8 scaffold_34, whole genome shotgun sequence; n=2; Vitis vinifera|Rep: Chromosome chr8 scaffold_34, whole genome shotgun sequence - Vitis vinifera (Grape), partial (41%)
GhmiR157-1.4	DW499966	2	23.833	1	20	396	415	UUGACAGAAGAUAGAGAGCA	UGCUCUCUCUCUUCUGUCAU	Cleavage	homologue to UniRef100_Q8LFW6 Cluster: Squamosa promoter-binding-like protein 13; n=1; Arabidopsis thaliana|Rep: Squamosa promoter-binding-like protein 13 - Arabidopsis thaliana (Mouse-ear cress), partial (8%)
GhmiR157-1.4	TC278149	3	10.077	1	20	19	38	UUGACAGAAGAUAGAGAGCA	CUCUCUCUAUUUUCUGUCAG	Cleavage	similar to UniRef100_Q2R678 Cluster: Expressed protein; n=1; Oryza sativa Japonica Group|Rep: Expressed protein - Oryza sativa subsp. japonica (Rice), partial (55%)
GhmiR157-1.4	TC245204	2.5	16.4	1	20	822	841	UUGACAGAAGAUAGAGAGCA	UGCUUUCUAUGUUCUGUCAU	Translation	similar to UniRef100_A7QW46 Cluster: Chromosome chr3 scaffold_199, whole genome shotgun sequence; n=1; Vitis vinifera|Rep: Chromosome chr3 scaffold_199, whole genome shotgun sequence - Vitis vinifera (Grape), partial (64%)
GhmiR157-1.4	ES844024	3	14.388	1	20	568	587	UUGACAGAAGAUAGAGAGCA	CUCUCUCUCUCUUCUGUCAA	Cleavage	similar to UniRef100_A7PVU5 Cluster: Chromosome chr8 scaffold_34, whole genome shotgun sequence; n=2; Vitis vinifera|Rep: Chromosome chr8 scaffold_34, whole genome shotgun sequence - Vitis vinifera (Grape), partial (40%)
GhmiR157-1.4	TC259653	2.5	20.157	1	20	192	211	UUGACAGAAGAUAGAGAGCA	UGUUCUCAACCUUCUGUCAA	Translation	similar to UniRef100_A7QSA3 Cluster: Chromosome chr3 scaffold_157, whole genome shotgun sequence; n=1; Vitis vinifera|Rep: Chromosome chr3 scaffold_157, whole genome shotgun sequence - Vitis vinifera (Grape), partial (23%)
GhmiR157-1.4	TC265332	2.5	20.157	1	20	401	420	UUGACAGAAGAUAGAGAGCA	UGUUCUCAACCUUCUGUCAA	Translation	similar to UniRef100_A7QSA3 Cluster: Chromosome chr3 scaffold_157, whole genome shotgun sequence; n=1; Vitis vinifera|Rep: Chromosome chr3 scaffold_157, whole genome shotgun sequence - Vitis vinifera (Grape), partial (54%)
GhmiR157-1.4	TC267325	2.5	17.376	1	20	1401	1420	UUGACAGAAGAUAGAGAGCA	UGUUCUCAACCUUCUGUCAA	Translation	similar to UniRef100_A7QSA3 Cluster: Chromosome chr3 scaffold_157, whole genome shotgun sequence; n=1; Vitis vinifera|Rep: Chromosome chr3 scaffold_157, whole genome shotgun sequence - Vitis vinifera (Grape), partial (71%)
GhmiR157-1.4	TC254966	3	11.397	1	20	1000	1019	UUGACAGAAGAUAGAGAGCA	UGUGCUCUAUGUUCUGUUAA	Translation	similar to UniRef100_A7P6F0 Cluster: Chromosome chr9 scaffold_7, whole genome shotgun sequence; n=1; Vitis vinifera|Rep: Chromosome chr9 scaffold_7, whole genome shotgun sequence - Vitis vinifera (Grape), partial (70%)
GhmiR157-1.4	TC235332	3	17.686	1	20	161	180	UUGACAGAAGAUAGAGAGCA	UAUUCUCUCUCUUCUGUCAG	Cleavage	similar to UniRef100_A7PVT9 Cluster: Chromosome chr8 scaffold_34, whole genome shotgun sequence; n=1; Vitis vinifera|Rep: Chromosome chr8 scaffold_34, whole genome shotgun sequence - Vitis vinifera (Grape), partial (61%)
GhmiR160-1	TC233140	3	17.162	1	20	323	342	UAUGAGGAGCCAUGCAUGUA	AACAUGCAUGGUUUCUUGUA	Cleavage	similar to UniRef100_A9XNT2 Cluster: Gibberellin induced protein; n=1; Sonneratia alba|Rep: Gibberellin induced protein - Sonneratia alba, partial (69%)
GhmiR160-1	TC231992	2.5	20.919	1	20	647	666	UAUGAGGAGCCAUGCAUGUA	UACAUGUAUGCCUUCUCGUA	Translation	similar to UniRef100_A2RVK7 Cluster: At4g27490; n=2; Arabidopsis thaliana|Rep: At4g27490 - Arabidopsis thaliana (Mouse-ear cress), complete
GhmiR160-1	TC250638	3	15.208	1	21	563	583	UAUGAGGAGCCAUGCAUGUAU	AUACAUGCAUUGAUUCUUAUA	Translation	similar to UniRef100_A7NUF1 Cluster: Chromosome chr18 scaffold_1, whole genome shotgun sequence; n=1; Vitis vinifera|Rep: Chromosome chr18 scaffold_1, whole genome shotgun sequence - Vitis vinifera (Grape), partial (93%)
GhmiR160-1	DT053402	2.5	13.191	1	20	349	368	UAUGAGGAGCCAUGCAUGUA	UGCAUCCAUGGGUCCUCAUA	Translation	homologue to UniRef100_A9KT44 Cluster: Peptidoglycan-binding domain 1 protein precursor; n=1; Clostridium phytofermentans ISDg|, partial (1%)
GhmiR160-1	DR453635	3	24.885	1	20	200	219	UAUGAGGAGCCAUGCAUGUA	UGUAUUCGUGGCUCUUCAUA	Cleavage	UniRef100_A9VAD6 Cluster: Predicted protein; n=1; Monosiga brevicollis MX1|Rep: Predicted protein - Monosiga brevicollis MX1, partial (12%)
GhmiR160-1	TC231842	3	19.104	1	20	1058	1077	UAUGAGGAGCCAUGCAUGUA	UCCAUGCCUGGCUUUUCAUA	Cleavage	homologue to UniRef100_A4PU48 Cluster: S-adenosylmethionine synthetase; n=2; Papilionoideae|Rep: S-adenosylmethionine synthetase - Medicago truncatula (Barrel medic), partial (86%)
GhmiR160-2.1	TC268754	0.5	24.763	1	21	605	625	UGCCUGGCUCCCUGUAUGCCA	UGGCAUGCAGGGAGCCAGGCA	Cleavage	similar to UniRef100_A7PT37 Cluster: Chromosome chr8 scaffold_29, whole genome shotgun sequence; n=1; Vitis vinifera|Rep: Chromosome chr8 scaffold_29, whole genome shotgun sequence - Vitis vinifera (Grape), partial (55%)
GhmiR160-2.1	TC246307	0	20.975	1	20	280	299	UGCCUGGCUCCCUGUAUGCC	GGCAUACAGGGAGCCAGGCA	Cleavage	similar to UniRef100_A7NZK3 Cluster: Chromosome chr6 scaffold_3, whole genome shotgun sequence; n=1; Vitis vinifera|Rep: Chromosome chr6 scaffold_3, whole genome shotgun sequence - Vitis vinifera (Grape), partial (29%)
GhmiR160-2.1	TC278329	0	22.103	1	20	407	426	UGCCUGGCUCCCUGUAUGCC	GGCAUACAGGGAGCCAGGCA	Cleavage	similar to UniRef100_A7NZK3 Cluster: Chromosome chr6 scaffold_3, whole genome shotgun sequence; n=1; Vitis vinifera|Rep: Chromosome chr6 scaffold_3, whole genome shotgun sequence - Vitis vinifera (Grape), partial (37%)
GhmiR160-2.2	TC268754	0.5	24.763	1	21	605	625	UGCCUGGCUCCCUGUAUGCCA	UGGCAUGCAGGGAGCCAGGCA	Cleavage	similar to UniRef100_A7PT37 Cluster: Chromosome chr8 scaffold_29, whole genome shotgun sequence; n=1; Vitis vinifera|Rep: Chromosome chr8 scaffold_29, whole genome shotgun sequence - Vitis vinifera (Grape), partial (55%)
GhmiR160-2.2	TC246307	0	20.975	1	20	280	299	UGCCUGGCUCCCUGUAUGCC	GGCAUACAGGGAGCCAGGCA	Cleavage	similar to UniRef100_A7NZK3 Cluster: Chromosome chr6 scaffold_3, whole genome shotgun sequence; n=1; Vitis vinifera|Rep: Chromosome chr6 scaffold_3, whole genome shotgun sequence - Vitis vinifera (Grape), partial (29%)
GhmiR160-2.2	TC278329	0	22.103	1	20	407	426	UGCCUGGCUCCCUGUAUGCC	GGCAUACAGGGAGCCAGGCA	Cleavage	similar to UniRef100_A7NZK3 Cluster: Chromosome chr6 scaffold_3, whole genome shotgun sequence; n=1; Vitis vinifera|Rep: Chromosome chr6 scaffold_3, whole genome shotgun sequence - Vitis vinifera (Grape), partial (37%)
GhmiR160-2.3	TC268754	0.5	24.763	1	21	605	625	UGCCUGGCUCCCUGUAUGCCA	UGGCAUGCAGGGAGCCAGGCA	Cleavage	similar to UniRef100_A7PT37 Cluster: Chromosome chr8 scaffold_29, whole genome shotgun sequence; n=1; Vitis vinifera|Rep: Chromosome chr8 scaffold_29, whole genome shotgun sequence - Vitis vinifera (Grape), partial (55%)
GhmiR160-2.3	TC246307	0	20.975	1	20	280	299	UGCCUGGCUCCCUGUAUGCC	GGCAUACAGGGAGCCAGGCA	Cleavage	similar to UniRef100_A7NZK3 Cluster: Chromosome chr6 scaffold_3, whole genome shotgun sequence; n=1; Vitis vinifera|Rep: Chromosome chr6 scaffold_3, whole genome shotgun sequence - Vitis vinifera (Grape), partial (29%)
GhmiR160-2.3	TC278329	0	22.103	1	20	407	426	UGCCUGGCUCCCUGUAUGCC	GGCAUACAGGGAGCCAGGCA	Cleavage	similar to UniRef100_A7NZK3 Cluster: Chromosome chr6 scaffold_3, whole genome shotgun sequence; n=1; Vitis vinifera|Rep: Chromosome chr6 scaffold_3, whole genome shotgun sequence - Vitis vinifera (Grape), partial (37%)
GhmiR162	TC267453	3	20.206	1	21	879	899	UCGAUAAACCUCUGCAUCCAG	CUGGAUGUGGGGCUUUAUUGA	Translation	similar to UniRef100_A2Q2P2 Cluster: Zinc finger, ZZ-type; Zinc finger, C2H2-type; n=1; Medicago truncatula|Rep: Zinc finger, ZZ-type; Zinc finger, C2H2-type - Medicago truncatula (Barrel medic), partial (12%)
GhmiR162	TC237985	3	15.674	1	21	1512	1532	UCGAUAAACCUCUGCAUCCAG	UUGGAUGCAGAGCUUUAUUAA	Translation	similar to UniRef100_A7PP91 Cluster: Chromosome chr8 scaffold_23, whole genome shotgun sequence; n=1; Vitis vinifera|Rep: Chromosome chr8 scaffold_23, whole genome shotgun sequence - Vitis vinifera (Grape), partial (71%)
GhmiR164-1.1	CO109521	1.5	13.371	1	20	691	710	UGGAGAAGCAGGGCACGUGC	GCAAGUGCCCUGCUUCUCCG	Cleavage	similar to UniRef100_Q93XA7 Cluster: NAC domain protein NAC1; n=1; Phaseolus vulgaris|Rep: NAC domain protein NAC1 - Phaseolus vulgaris (Kidney bean) (French bean), partial (54%)
GhmiR164-1.1	TC253804	3	12.885	1	21	85	105	UGGAGAAGCAGGGCACGUGCA	UGCACGCUCCUUGCUUCUCUA	Cleavage	similar to UniRef100_A7P0J9 Cluster: Chromosome chr19 scaffold_4, whole genome shotgun sequence; n=1; Vitis vinifera|Rep: Chromosome chr19 scaffold_4, whole genome shotgun sequence - Vitis vinifera (Grape), partial (48%)
GhmiR164-1.1	TC241215	3	11.71	1	21	89	109	UGGAGAAGCAGGGCACGUGCA	UGCACGCUCCUUGCUUCUCUA	Cleavage	similar to UniRef100_A7P0J9 Cluster: Chromosome chr19 scaffold_4, whole genome shotgun sequence; n=1; Vitis vinifera|Rep: Chromosome chr19 scaffold_4, whole genome shotgun sequence - Vitis vinifera (Grape), partial (65%)
GhmiR164-1.1	TC274274	3	12.232	1	20	2	21	UGGAGAAGCAGGGCACGUGC	GCACGAGCUCUGCUUCUCUC	Cleavage	homologue to UniRef100_Q06H22 Cluster: Ubiquitin carrier protein; n=1; Arachis hypogaea|Rep: Ubiquitin carrier protein - Arachis hypogaea (Peanut), complete
GhmiR164-1.1	DT465455	3	11.797	1	20	594	613	UGGAGAAGCAGGGCACGUGC	UCGCUUGUCCUGCUUCUCCA	Cleavage	similar to UniRef100_A7Q0D4 Cluster: Chromosome chr7 scaffold_42, whole genome shotgun sequence; n=1; Vitis vinifera|Rep: Chromosome chr7 scaffold_42, whole genome shotgun sequence - Vitis vinifera (Grape), partial (44%)
GhmiR164-1.1	TC240488	3	13.055	1	20	401	420	UGGAGAAGCAGGGCACGUGC	UCGCUUGUCCUGCUUCUCCA	Cleavage	homologue to UniRef100_Q1M0P1 Cluster: UDP-glucuronic acid decarboxylase 2; n=1; Populus tomentosa|Rep: UDP-glucuronic acid decarboxylase 2 - Populus tomentosa (Chinese white poplar), partial (53%)
GhmiR164-1.1	TC233169	3	13.055	1	20	264	283	UGGAGAAGCAGGGCACGUGC	UCGCUUGUCCUGCUUCUCCA	Cleavage	homologue to UniRef100_Q9LZI2 Cluster: DTDP-glucose 4-6-dehydratase homolog D18; n=2; Arabidopsis thaliana|Rep: DTDP-glucose 4-6-dehydratase homolog D18 - Arabidopsis thaliana (Mouse-ear cress), partial (72%)
GhmiR164-1.1	TC236955	3	13.055	1	20	707	726	UGGAGAAGCAGGGCACGUGC	UCGCUUGUCCUGCUUCUCCA	Cleavage	similar to UniRef100_A7Q0D4 Cluster: Chromosome chr7 scaffold_42, whole genome shotgun sequence; n=1; Vitis vinifera|Rep: Chromosome chr7 scaffold_42, whole genome shotgun sequence - Vitis vinifera (Grape), partial (63%)
GhmiR164-1.1	ES839490	3	13.979	1	20	366	385	UGGAGAAGCAGGGCACGUGC	GUACCUGCCCCGUUUCUCCA	Translation	similar to UniRef100_Q0J6H2 Cluster: Os08g0320500 protein; n=1; Oryza sativa Japonica Group|Rep: Os08g0320500 protein - Oryza sativa subsp. japonica (Rice), partial (15%)
GhmiR164-1.1	ES795073	3	10.615	1	20	148	167	UGGAGAAGCAGGGCACGUGC	GCCCGUACUCUGCUUCUUCA	Cleavage	homologue to UniRef100_A9XTL8 Cluster: Fasciclin-like arabinogalactan protein 13; n=1; Gossypium hirsutum|Rep: Fasciclin-like arabinogalactan protein 13 - Gossypium hirsutum (Upland cotton) (Gossypium mexicanum), partial (62%)
GhmiR164-1.2	CO109521	1.5	13.371	1	20	691	710	UGGAGAAGCAGGGCACGUGC	GCAAGUGCCCUGCUUCUCCG	Cleavage	similar to UniRef100_Q93XA7 Cluster: NAC domain protein NAC1; n=1; Phaseolus vulgaris|Rep: NAC domain protein NAC1 - Phaseolus vulgaris (Kidney bean) (French bean), partial (54%)
GhmiR164-1.2	TC253804	3	12.885	1	21	85	105	UGGAGAAGCAGGGCACGUGCA	UGCACGCUCCUUGCUUCUCUA	Cleavage	similar to UniRef100_A7P0J9 Cluster: Chromosome chr19 scaffold_4, whole genome shotgun sequence; n=1; Vitis vinifera|Rep: Chromosome chr19 scaffold_4, whole genome shotgun sequence - Vitis vinifera (Grape), partial (48%)
GhmiR164-1.2	TC241215	3	11.71	1	21	89	109	UGGAGAAGCAGGGCACGUGCA	UGCACGCUCCUUGCUUCUCUA	Cleavage	similar to UniRef100_A7P0J9 Cluster: Chromosome chr19 scaffold_4, whole genome shotgun sequence; n=1; Vitis vinifera|Rep: Chromosome chr19 scaffold_4, whole genome shotgun sequence - Vitis vinifera (Grape), partial (65%)
GhmiR164-1.2	TC274274	3	12.232	1	20	2	21	UGGAGAAGCAGGGCACGUGC	GCACGAGCUCUGCUUCUCUC	Cleavage	homologue to UniRef100_Q06H22 Cluster: Ubiquitin carrier protein; n=1; Arachis hypogaea|Rep: Ubiquitin carrier protein - Arachis hypogaea (Peanut), complete
GhmiR164-1.2	DT465455	3	11.797	1	20	594	613	UGGAGAAGCAGGGCACGUGC	UCGCUUGUCCUGCUUCUCCA	Cleavage	similar to UniRef100_A7Q0D4 Cluster: Chromosome chr7 scaffold_42, whole genome shotgun sequence; n=1; Vitis vinifera|Rep: Chromosome chr7 scaffold_42, whole genome shotgun sequence - Vitis vinifera (Grape), partial (44%)
GhmiR164-1.2	TC240488	3	13.055	1	20	401	420	UGGAGAAGCAGGGCACGUGC	UCGCUUGUCCUGCUUCUCCA	Cleavage	homologue to UniRef100_Q1M0P1 Cluster: UDP-glucuronic acid decarboxylase 2; n=1; Populus tomentosa|Rep: UDP-glucuronic acid decarboxylase 2 - Populus tomentosa (Chinese white poplar), partial (53%)
GhmiR164-1.2	TC233169	3	13.055	1	20	264	283	UGGAGAAGCAGGGCACGUGC	UCGCUUGUCCUGCUUCUCCA	Cleavage	homologue to UniRef100_Q9LZI2 Cluster: DTDP-glucose 4-6-dehydratase homolog D18; n=2; Arabidopsis thaliana|Rep: DTDP-glucose 4-6-dehydratase homolog D18 - Arabidopsis thaliana (Mouse-ear cress), partial (72%)
GhmiR164-1.2	TC236955	3	13.055	1	20	707	726	UGGAGAAGCAGGGCACGUGC	UCGCUUGUCCUGCUUCUCCA	Cleavage	similar to UniRef100_A7Q0D4 Cluster: Chromosome chr7 scaffold_42, whole genome shotgun sequence; n=1; Vitis vinifera|Rep: Chromosome chr7 scaffold_42, whole genome shotgun sequence - Vitis vinifera (Grape), partial (63%)
GhmiR164-1.2	ES839490	3	13.979	1	20	366	385	UGGAGAAGCAGGGCACGUGC	GUACCUGCCCCGUUUCUCCA	Translation	similar to UniRef100_Q0J6H2 Cluster: Os08g0320500 protein; n=1; Oryza sativa Japonica Group|Rep: Os08g0320500 protein - Oryza sativa subsp. japonica (Rice), partial (15%)
GhmiR164-1.2	ES795073	3	10.615	1	20	148	167	UGGAGAAGCAGGGCACGUGC	GCCCGUACUCUGCUUCUUCA	Cleavage	homologue to UniRef100_A9XTL8 Cluster: Fasciclin-like arabinogalactan protein 13; n=1; Gossypium hirsutum|Rep: Fasciclin-like arabinogalactan protein 13 - Gossypium hirsutum (Upland cotton) (Gossypium mexicanum), partial (62%)
GhmiR164-1.3	CO109521	1.5	13.371	1	20	691	710	UGGAGAAGCAGGGCACGUGC	GCAAGUGCCCUGCUUCUCCG	Cleavage	similar to UniRef100_Q93XA7 Cluster: NAC domain protein NAC1; n=1; Phaseolus vulgaris|Rep: NAC domain protein NAC1 - Phaseolus vulgaris (Kidney bean) (French bean), partial (54%)
GhmiR164-1.3	TC253804	3	12.885	1	21	85	105	UGGAGAAGCAGGGCACGUGCA	UGCACGCUCCUUGCUUCUCUA	Cleavage	similar to UniRef100_A7P0J9 Cluster: Chromosome chr19 scaffold_4, whole genome shotgun sequence; n=1; Vitis vinifera|Rep: Chromosome chr19 scaffold_4, whole genome shotgun sequence - Vitis vinifera (Grape), partial (48%)
GhmiR164-1.3	TC241215	3	11.71	1	21	89	109	UGGAGAAGCAGGGCACGUGCA	UGCACGCUCCUUGCUUCUCUA	Cleavage	similar to UniRef100_A7P0J9 Cluster: Chromosome chr19 scaffold_4, whole genome shotgun sequence; n=1; Vitis vinifera|Rep: Chromosome chr19 scaffold_4, whole genome shotgun sequence - Vitis vinifera (Grape), partial (65%)
GhmiR164-1.3	TC274274	3	12.232	1	20	2	21	UGGAGAAGCAGGGCACGUGC	GCACGAGCUCUGCUUCUCUC	Cleavage	homologue to UniRef100_Q06H22 Cluster: Ubiquitin carrier protein; n=1; Arachis hypogaea|Rep: Ubiquitin carrier protein - Arachis hypogaea (Peanut), complete
GhmiR164-1.3	DT465455	3	11.797	1	20	594	613	UGGAGAAGCAGGGCACGUGC	UCGCUUGUCCUGCUUCUCCA	Cleavage	similar to UniRef100_A7Q0D4 Cluster: Chromosome chr7 scaffold_42, whole genome shotgun sequence; n=1; Vitis vinifera|Rep: Chromosome chr7 scaffold_42, whole genome shotgun sequence - Vitis vinifera (Grape), partial (44%)
GhmiR164-1.3	TC240488	3	13.055	1	20	401	420	UGGAGAAGCAGGGCACGUGC	UCGCUUGUCCUGCUUCUCCA	Cleavage	homologue to UniRef100_Q1M0P1 Cluster: UDP-glucuronic acid decarboxylase 2; n=1; Populus tomentosa|Rep: UDP-glucuronic acid decarboxylase 2 - Populus tomentosa (Chinese white poplar), partial (53%)
GhmiR164-1.3	TC233169	3	13.055	1	20	264	283	UGGAGAAGCAGGGCACGUGC	UCGCUUGUCCUGCUUCUCCA	Cleavage	homologue to UniRef100_Q9LZI2 Cluster: DTDP-glucose 4-6-dehydratase homolog D18; n=2; Arabidopsis thaliana|Rep: DTDP-glucose 4-6-dehydratase homolog D18 - Arabidopsis thaliana (Mouse-ear cress), partial (72%)
GhmiR164-1.3	TC236955	3	13.055	1	20	707	726	UGGAGAAGCAGGGCACGUGC	UCGCUUGUCCUGCUUCUCCA	Cleavage	similar to UniRef100_A7Q0D4 Cluster: Chromosome chr7 scaffold_42, whole genome shotgun sequence; n=1; Vitis vinifera|Rep: Chromosome chr7 scaffold_42, whole genome shotgun sequence - Vitis vinifera (Grape), partial (63%)
GhmiR164-1.3	ES839490	3	13.979	1	20	366	385	UGGAGAAGCAGGGCACGUGC	GUACCUGCCCCGUUUCUCCA	Translation	similar to UniRef100_Q0J6H2 Cluster: Os08g0320500 protein; n=1; Oryza sativa Japonica Group|Rep: Os08g0320500 protein - Oryza sativa subsp. japonica (Rice), partial (15%)
GhmiR164-1.3	ES795073	3	10.615	1	20	148	167	UGGAGAAGCAGGGCACGUGC	GCCCGUACUCUGCUUCUUCA	Cleavage	homologue to UniRef100_A9XTL8 Cluster: Fasciclin-like arabinogalactan protein 13; n=1; Gossypium hirsutum|Rep: Fasciclin-like arabinogalactan protein 13 - Gossypium hirsutum (Upland cotton) (Gossypium mexicanum), partial (62%)
GhmiR164-1.4	CO109521	1.5	13.371	1	20	691	710	UGGAGAAGCAGGGCACGUGC	GCAAGUGCCCUGCUUCUCCG	Cleavage	similar to UniRef100_Q93XA7 Cluster: NAC domain protein NAC1; n=1; Phaseolus vulgaris|Rep: NAC domain protein NAC1 - Phaseolus vulgaris (Kidney bean) (French bean), partial (54%)
GhmiR164-1.4	TC253804	3	12.885	1	21	85	105	UGGAGAAGCAGGGCACGUGCA	UGCACGCUCCUUGCUUCUCUA	Cleavage	similar to UniRef100_A7P0J9 Cluster: Chromosome chr19 scaffold_4, whole genome shotgun sequence; n=1; Vitis vinifera|Rep: Chromosome chr19 scaffold_4, whole genome shotgun sequence - Vitis vinifera (Grape), partial (48%)
GhmiR164-1.4	TC241215	3	11.71	1	21	89	109	UGGAGAAGCAGGGCACGUGCA	UGCACGCUCCUUGCUUCUCUA	Cleavage	similar to UniRef100_A7P0J9 Cluster: Chromosome chr19 scaffold_4, whole genome shotgun sequence; n=1; Vitis vinifera|Rep: Chromosome chr19 scaffold_4, whole genome shotgun sequence - Vitis vinifera (Grape), partial (65%)
GhmiR164-1.4	TC274274	3	12.232	1	20	2	21	UGGAGAAGCAGGGCACGUGC	GCACGAGCUCUGCUUCUCUC	Cleavage	homologue to UniRef100_Q06H22 Cluster: Ubiquitin carrier protein; n=1; Arachis hypogaea|Rep: Ubiquitin carrier protein - Arachis hypogaea (Peanut), complete
GhmiR164-1.4	DT465455	3	11.797	1	20	594	613	UGGAGAAGCAGGGCACGUGC	UCGCUUGUCCUGCUUCUCCA	Cleavage	similar to UniRef100_A7Q0D4 Cluster: Chromosome chr7 scaffold_42, whole genome shotgun sequence; n=1; Vitis vinifera|Rep: Chromosome chr7 scaffold_42, whole genome shotgun sequence - Vitis vinifera (Grape), partial (44%)
GhmiR164-1.4	TC240488	3	13.055	1	20	401	420	UGGAGAAGCAGGGCACGUGC	UCGCUUGUCCUGCUUCUCCA	Cleavage	homologue to UniRef100_Q1M0P1 Cluster: UDP-glucuronic acid decarboxylase 2; n=1; Populus tomentosa|Rep: UDP-glucuronic acid decarboxylase 2 - Populus tomentosa (Chinese white poplar), partial (53%)
GhmiR164-1.4	TC233169	3	13.055	1	20	264	283	UGGAGAAGCAGGGCACGUGC	UCGCUUGUCCUGCUUCUCCA	Cleavage	homologue to UniRef100_Q9LZI2 Cluster: DTDP-glucose 4-6-dehydratase homolog D18; n=2; Arabidopsis thaliana|Rep: DTDP-glucose 4-6-dehydratase homolog D18 - Arabidopsis thaliana (Mouse-ear cress), partial (72%)
GhmiR164-1.4	TC236955	3	13.055	1	20	707	726	UGGAGAAGCAGGGCACGUGC	UCGCUUGUCCUGCUUCUCCA	Cleavage	similar to UniRef100_A7Q0D4 Cluster: Chromosome chr7 scaffold_42, whole genome shotgun sequence; n=1; Vitis vinifera|Rep: Chromosome chr7 scaffold_42, whole genome shotgun sequence - Vitis vinifera (Grape), partial (63%)
GhmiR164-1.4	ES839490	3	13.979	1	20	366	385	UGGAGAAGCAGGGCACGUGC	GUACCUGCCCCGUUUCUCCA	Translation	similar to UniRef100_Q0J6H2 Cluster: Os08g0320500 protein; n=1; Oryza sativa Japonica Group|Rep: Os08g0320500 protein - Oryza sativa subsp. japonica (Rice), partial (15%)
GhmiR164-1.4	ES795073	3	10.615	1	20	148	167	UGGAGAAGCAGGGCACGUGC	GCCCGUACUCUGCUUCUUCA	Cleavage	homologue to UniRef100_A9XTL8 Cluster: Fasciclin-like arabinogalactan protein 13; n=1; Gossypium hirsutum|Rep: Fasciclin-like arabinogalactan protein 13 - Gossypium hirsutum (Upland cotton) (Gossypium mexicanum), partial (62%)
GhmiR166-1.1	ES808067	1.5	24.368	1	20	363	382	UCGGACCAGGCUUCAUUCCC	UGGAAUGAAGCCUGGUCCGG	Cleavage	homologue to UniRef100_A7P753 Cluster: Chromosome chr9 scaffold_7, whole genome shotgun sequence; n=1; Vitis vinifera|Rep: Chromosome chr9 scaffold_7, whole genome shotgun sequence - Vitis vinifera (Grape), partial (41%)
GhmiR166-1.1	ES810681	1.5	24.368	1	20	363	382	UCGGACCAGGCUUCAUUCCC	UGGAAUGAAGCCUGGUCCGG	Cleavage	homologue to UniRef100_A7P753 Cluster: Chromosome chr9 scaffold_7, whole genome shotgun sequence; n=1; Vitis vinifera|Rep: Chromosome chr9 scaffold_7, whole genome shotgun sequence - Vitis vinifera (Grape), partial (43%)
GhmiR166-1.1	TC257490	2	22.456	1	20	198	217	UCGGACCAGGCUUCAUUCCC	UGGGAUGAAGCCUGGUCCGG	Cleavage	homologue to UniRef100_A7P753 Cluster: Chromosome chr9 scaffold_7, whole genome shotgun sequence; n=1; Vitis vinifera|Rep: Chromosome chr9 scaffold_7, whole genome shotgun sequence - Vitis vinifera (Grape), partial (16%)
GhmiR166-1.1	TC267202	2	19.386	1	20	100	119	UCGGACCAGGCUUCAUUCCC	UGGGAUGAAGCCUGGUCCGG	Cleavage	homologue to UniRef100_Q5D1M3 Cluster: Class III HD-Zip protein 4; n=1; Populus trichocarpa|Rep: Class III HD-Zip protein 4 - Populus trichocarpa (Western balsam poplar) (Populus balsamiferasubsp. trichocarpa), partial (48%)
GhmiR166-1.1	GR716471	2.5	16.235	1	21	28	48	UCGGACCAGGCUUCAUUCCCC	GAGGAAUGAAGCCUGGUCCAA	Cleavage	similar to UniRef100_A9V249 Cluster: Predicted protein; n=1; Monosiga brevicollis MX1|Rep: Predicted protein - Monosiga brevicollis MX1, partial (4%)
GhmiR166-1.1	TC240051	2.5	22.745	1	20	498	517	UCGGACCAGGCUUCAUUCCC	UGGGAUGAAGCCUGGUUCGG	Cleavage	homologue to UniRef100_Q5D1L9 Cluster: Class III HD-Zip protein 8; n=1; Populus trichocarpa|Rep: Class III HD-Zip protein 8 - Populus trichocarpa (Western balsam poplar) (Populus balsamiferasubsp. trichocarpa), partial (23%)
GhmiR166-1.1	ES832414	2.5	22.745	1	20	479	498	UCGGACCAGGCUUCAUUCCC	UGGGAUGAAGCCUGGUUCGG	Cleavage	homologue to UniRef100_A7P753 Cluster: Chromosome chr9 scaffold_7, whole genome shotgun sequence; n=1; Vitis vinifera|Rep: Chromosome chr9 scaffold_7, whole genome shotgun sequence - Vitis vinifera (Grape), partial (22%)
GhmiR166-1.1	TC259656	3	21.746	1	21	321	341	UCGGACCAGGCUUCAUUCCCC	GGGCAAUGAAGCUGGGUCUGA	Cleavage	similar to UniRef100_A7P3U6 Cluster: Chromosome chr1 scaffold_5, whole genome shotgun sequence; n=1; Vitis vinifera|Rep: Chromosome chr1 scaffold_5, whole genome shotgun sequence - Vitis vinifera (Grape), partial (77%)
GhmiR166-1.1	DR462038	3	20.731	1	21	496	516	UCGGACCAGGCUUCAUUCCCC	GUGGGAUUAAGCCUGGUCUGA	Cleavage	weakly similar to UniRef100_A7QFW3 Cluster: Chromosome undetermined scaffold_89, whole genome shotgun sequence; n=1; Vitis vinifera|Rep: Chromosome undetermined scaffold_89, whole genome shotgun sequence - Vitis vinifera (Grape), partial (23%)
GhmiR166-1.1	TC258729	3	19.287	1	21	269	289	UCGGACCAGGCUUCAUUCCCC	GGGGACUGAUGCCUGGUUUGA	Cleavage	similar to UniRef100_Q9XE60 Cluster: Ribonucleotide reductase small subunit; n=1; Glycine max|Rep: Ribonucleotide reductase small subunit - Glycine max (Soybean), partial (69%)
GhmiR166-1.1	TC245058	3	16.291	1	21	69	89	UCGGACCAGGCUUCAUUCCCC	GGGCAAUGAAGCUGGGUCUGA	Cleavage	similar to UniRef100_Q9FYK3 Cluster: F21J9.27; n=2; Arabidopsis thaliana|Rep: F21J9.27 - Arabidopsis thaliana (Mouse-ear cress), partial (46%)
GhmiR166-1.1	TC230556	3	19.287	1	21	642	662	UCGGACCAGGCUUCAUUCCCC	GGGGACUGAUGCCUGGUUUGA	Cleavage	similar to UniRef100_A7NWE6 Cluster: Chromosome chr5 scaffold_2, whole genome shotgun sequence; n=1; Vitis vinifera|Rep: Chromosome chr5 scaffold_2, whole genome shotgun sequence - Vitis vinifera (Grape), partial (87%)
GhmiR166-1.1	TC255842	3	18.513	1	20	906	925	UCGGACCAGGCUUCAUUCCC	GGGGAAGAAUCCUGGUUCGA	Translation	similar to UniRef100_A7PB21 Cluster: Chromosome chr16 scaffold_10, whole genome shotgun sequence; n=1; Vitis vinifera|Rep: Chromosome chr16 scaffold_10, whole genome shotgun sequence - Vitis vinifera (Grape), partial (34%)
GhmiR166-1.2	ES808067	1.5	24.368	1	20	363	382	UCGGACCAGGCUUCAUUCCC	UGGAAUGAAGCCUGGUCCGG	Cleavage	homologue to UniRef100_A7P753 Cluster: Chromosome chr9 scaffold_7, whole genome shotgun sequence; n=1; Vitis vinifera|Rep: Chromosome chr9 scaffold_7, whole genome shotgun sequence - Vitis vinifera (Grape), partial (41%)
GhmiR166-1.2	ES810681	1.5	24.368	1	20	363	382	UCGGACCAGGCUUCAUUCCC	UGGAAUGAAGCCUGGUCCGG	Cleavage	homologue to UniRef100_A7P753 Cluster: Chromosome chr9 scaffold_7, whole genome shotgun sequence; n=1; Vitis vinifera|Rep: Chromosome chr9 scaffold_7, whole genome shotgun sequence - Vitis vinifera (Grape), partial (43%)
GhmiR166-1.2	TC257490	2	22.456	1	20	198	217	UCGGACCAGGCUUCAUUCCC	UGGGAUGAAGCCUGGUCCGG	Cleavage	homologue to UniRef100_A7P753 Cluster: Chromosome chr9 scaffold_7, whole genome shotgun sequence; n=1; Vitis vinifera|Rep: Chromosome chr9 scaffold_7, whole genome shotgun sequence - Vitis vinifera (Grape), partial (16%)
GhmiR166-1.2	TC267202	2	19.386	1	20	100	119	UCGGACCAGGCUUCAUUCCC	UGGGAUGAAGCCUGGUCCGG	Cleavage	homologue to UniRef100_Q5D1M3 Cluster: Class III HD-Zip protein 4; n=1; Populus trichocarpa|Rep: Class III HD-Zip protein 4 - Populus trichocarpa (Western balsam poplar) (Populus balsamiferasubsp. trichocarpa), partial (48%)
GhmiR166-1.2	GR716471	2.5	16.235	1	21	28	48	UCGGACCAGGCUUCAUUCCCC	GAGGAAUGAAGCCUGGUCCAA	Cleavage	similar to UniRef100_A9V249 Cluster: Predicted protein; n=1; Monosiga brevicollis MX1|Rep: Predicted protein - Monosiga brevicollis MX1, partial (4%)
GhmiR166-1.2	TC240051	2.5	22.745	1	20	498	517	UCGGACCAGGCUUCAUUCCC	UGGGAUGAAGCCUGGUUCGG	Cleavage	homologue to UniRef100_Q5D1L9 Cluster: Class III HD-Zip protein 8; n=1; Populus trichocarpa|Rep: Class III HD-Zip protein 8 - Populus trichocarpa (Western balsam poplar) (Populus balsamiferasubsp. trichocarpa), partial (23%)
GhmiR166-1.2	ES832414	2.5	22.745	1	20	479	498	UCGGACCAGGCUUCAUUCCC	UGGGAUGAAGCCUGGUUCGG	Cleavage	homologue to UniRef100_A7P753 Cluster: Chromosome chr9 scaffold_7, whole genome shotgun sequence; n=1; Vitis vinifera|Rep: Chromosome chr9 scaffold_7, whole genome shotgun sequence - Vitis vinifera (Grape), partial (22%)
GhmiR166-1.2	TC259656	3	21.746	1	21	321	341	UCGGACCAGGCUUCAUUCCCC	GGGCAAUGAAGCUGGGUCUGA	Cleavage	similar to UniRef100_A7P3U6 Cluster: Chromosome chr1 scaffold_5, whole genome shotgun sequence; n=1; Vitis vinifera|Rep: Chromosome chr1 scaffold_5, whole genome shotgun sequence - Vitis vinifera (Grape), partial (77%)
GhmiR166-1.2	DR462038	3	20.731	1	21	496	516	UCGGACCAGGCUUCAUUCCCC	GUGGGAUUAAGCCUGGUCUGA	Cleavage	weakly similar to UniRef100_A7QFW3 Cluster: Chromosome undetermined scaffold_89, whole genome shotgun sequence; n=1; Vitis vinifera|Rep: Chromosome undetermined scaffold_89, whole genome shotgun sequence - Vitis vinifera (Grape), partial (23%)
GhmiR166-1.2	TC258729	3	19.287	1	21	269	289	UCGGACCAGGCUUCAUUCCCC	GGGGACUGAUGCCUGGUUUGA	Cleavage	similar to UniRef100_Q9XE60 Cluster: Ribonucleotide reductase small subunit; n=1; Glycine max|Rep: Ribonucleotide reductase small subunit - Glycine max (Soybean), partial (69%)
GhmiR166-1.2	TC245058	3	16.291	1	21	69	89	UCGGACCAGGCUUCAUUCCCC	GGGCAAUGAAGCUGGGUCUGA	Cleavage	similar to UniRef100_Q9FYK3 Cluster: F21J9.27; n=2; Arabidopsis thaliana|Rep: F21J9.27 - Arabidopsis thaliana (Mouse-ear cress), partial (46%)
GhmiR166-1.2	TC230556	3	19.287	1	21	642	662	UCGGACCAGGCUUCAUUCCCC	GGGGACUGAUGCCUGGUUUGA	Cleavage	similar to UniRef100_A7NWE6 Cluster: Chromosome chr5 scaffold_2, whole genome shotgun sequence; n=1; Vitis vinifera|Rep: Chromosome chr5 scaffold_2, whole genome shotgun sequence - Vitis vinifera (Grape), partial (87%)
GhmiR166-1.2	TC255842	3	18.513	1	20	906	925	UCGGACCAGGCUUCAUUCCC	GGGGAAGAAUCCUGGUUCGA	Translation	similar to UniRef100_A7PB21 Cluster: Chromosome chr16 scaffold_10, whole genome shotgun sequence; n=1; Vitis vinifera|Rep: Chromosome chr16 scaffold_10, whole genome shotgun sequence - Vitis vinifera (Grape), partial (34%)
GhmiR166-1.3	ES808067	1.5	24.368	1	20	363	382	UCGGACCAGGCUUCAUUCCC	UGGAAUGAAGCCUGGUCCGG	Cleavage	homologue to UniRef100_A7P753 Cluster: Chromosome chr9 scaffold_7, whole genome shotgun sequence; n=1; Vitis vinifera|Rep: Chromosome chr9 scaffold_7, whole genome shotgun sequence - Vitis vinifera (Grape), partial (41%)
GhmiR166-1.3	ES810681	1.5	24.368	1	20	363	382	UCGGACCAGGCUUCAUUCCC	UGGAAUGAAGCCUGGUCCGG	Cleavage	homologue to UniRef100_A7P753 Cluster: Chromosome chr9 scaffold_7, whole genome shotgun sequence; n=1; Vitis vinifera|Rep: Chromosome chr9 scaffold_7, whole genome shotgun sequence - Vitis vinifera (Grape), partial (43%)
GhmiR166-1.3	TC257490	2	22.456	1	20	198	217	UCGGACCAGGCUUCAUUCCC	UGGGAUGAAGCCUGGUCCGG	Cleavage	homologue to UniRef100_A7P753 Cluster: Chromosome chr9 scaffold_7, whole genome shotgun sequence; n=1; Vitis vinifera|Rep: Chromosome chr9 scaffold_7, whole genome shotgun sequence - Vitis vinifera (Grape), partial (16%)
GhmiR166-1.3	TC267202	2	19.386	1	20	100	119	UCGGACCAGGCUUCAUUCCC	UGGGAUGAAGCCUGGUCCGG	Cleavage	homologue to UniRef100_Q5D1M3 Cluster: Class III HD-Zip protein 4; n=1; Populus trichocarpa|Rep: Class III HD-Zip protein 4 - Populus trichocarpa (Western balsam poplar) (Populus balsamiferasubsp. trichocarpa), partial (48%)
GhmiR166-1.3	GR716471	2.5	16.235	1	21	28	48	UCGGACCAGGCUUCAUUCCCC	GAGGAAUGAAGCCUGGUCCAA	Cleavage	similar to UniRef100_A9V249 Cluster: Predicted protein; n=1; Monosiga brevicollis MX1|Rep: Predicted protein - Monosiga brevicollis MX1, partial (4%)
GhmiR166-1.3	TC240051	2.5	22.745	1	20	498	517	UCGGACCAGGCUUCAUUCCC	UGGGAUGAAGCCUGGUUCGG	Cleavage	homologue to UniRef100_Q5D1L9 Cluster: Class III HD-Zip protein 8; n=1; Populus trichocarpa|Rep: Class III HD-Zip protein 8 - Populus trichocarpa (Western balsam poplar) (Populus balsamiferasubsp. trichocarpa), partial (23%)
GhmiR166-1.3	ES832414	2.5	22.745	1	20	479	498	UCGGACCAGGCUUCAUUCCC	UGGGAUGAAGCCUGGUUCGG	Cleavage	homologue to UniRef100_A7P753 Cluster: Chromosome chr9 scaffold_7, whole genome shotgun sequence; n=1; Vitis vinifera|Rep: Chromosome chr9 scaffold_7, whole genome shotgun sequence - Vitis vinifera (Grape), partial (22%)
GhmiR166-1.3	TC259656	3	21.746	1	21	321	341	UCGGACCAGGCUUCAUUCCCC	GGGCAAUGAAGCUGGGUCUGA	Cleavage	similar to UniRef100_A7P3U6 Cluster: Chromosome chr1 scaffold_5, whole genome shotgun sequence; n=1; Vitis vinifera|Rep: Chromosome chr1 scaffold_5, whole genome shotgun sequence - Vitis vinifera (Grape), partial (77%)
GhmiR166-1.3	DR462038	3	20.731	1	21	496	516	UCGGACCAGGCUUCAUUCCCC	GUGGGAUUAAGCCUGGUCUGA	Cleavage	weakly similar to UniRef100_A7QFW3 Cluster: Chromosome undetermined scaffold_89, whole genome shotgun sequence; n=1; Vitis vinifera|Rep: Chromosome undetermined scaffold_89, whole genome shotgun sequence - Vitis vinifera (Grape), partial (23%)
GhmiR166-1.3	TC258729	3	19.287	1	21	269	289	UCGGACCAGGCUUCAUUCCCC	GGGGACUGAUGCCUGGUUUGA	Cleavage	similar to UniRef100_Q9XE60 Cluster: Ribonucleotide reductase small subunit; n=1; Glycine max|Rep: Ribonucleotide reductase small subunit - Glycine max (Soybean), partial (69%)
GhmiR166-1.3	TC245058	3	16.291	1	21	69	89	UCGGACCAGGCUUCAUUCCCC	GGGCAAUGAAGCUGGGUCUGA	Cleavage	similar to UniRef100_Q9FYK3 Cluster: F21J9.27; n=2; Arabidopsis thaliana|Rep: F21J9.27 - Arabidopsis thaliana (Mouse-ear cress), partial (46%)
GhmiR166-1.3	TC230556	3	19.287	1	21	642	662	UCGGACCAGGCUUCAUUCCCC	GGGGACUGAUGCCUGGUUUGA	Cleavage	similar to UniRef100_A7NWE6 Cluster: Chromosome chr5 scaffold_2, whole genome shotgun sequence; n=1; Vitis vinifera|Rep: Chromosome chr5 scaffold_2, whole genome shotgun sequence - Vitis vinifera (Grape), partial (87%)
GhmiR166-1.3	TC255842	3	18.513	1	20	906	925	UCGGACCAGGCUUCAUUCCC	GGGGAAGAAUCCUGGUUCGA	Translation	similar to UniRef100_A7PB21 Cluster: Chromosome chr16 scaffold_10, whole genome shotgun sequence; n=1; Vitis vinifera|Rep: Chromosome chr16 scaffold_10, whole genome shotgun sequence - Vitis vinifera (Grape), partial (34%)
GhmiR166-1.4	ES808067	1.5	24.368	1	20	363	382	UCGGACCAGGCUUCAUUCCC	UGGAAUGAAGCCUGGUCCGG	Cleavage	homologue to UniRef100_A7P753 Cluster: Chromosome chr9 scaffold_7, whole genome shotgun sequence; n=1; Vitis vinifera|Rep: Chromosome chr9 scaffold_7, whole genome shotgun sequence - Vitis vinifera (Grape), partial (41%)
GhmiR166-1.4	ES810681	1.5	24.368	1	20	363	382	UCGGACCAGGCUUCAUUCCC	UGGAAUGAAGCCUGGUCCGG	Cleavage	homologue to UniRef100_A7P753 Cluster: Chromosome chr9 scaffold_7, whole genome shotgun sequence; n=1; Vitis vinifera|Rep: Chromosome chr9 scaffold_7, whole genome shotgun sequence - Vitis vinifera (Grape), partial (43%)
GhmiR166-1.4	TC257490	2	22.456	1	20	198	217	UCGGACCAGGCUUCAUUCCC	UGGGAUGAAGCCUGGUCCGG	Cleavage	homologue to UniRef100_A7P753 Cluster: Chromosome chr9 scaffold_7, whole genome shotgun sequence; n=1; Vitis vinifera|Rep: Chromosome chr9 scaffold_7, whole genome shotgun sequence - Vitis vinifera (Grape), partial (16%)
GhmiR166-1.4	TC267202	2	19.386	1	20	100	119	UCGGACCAGGCUUCAUUCCC	UGGGAUGAAGCCUGGUCCGG	Cleavage	homologue to UniRef100_Q5D1M3 Cluster: Class III HD-Zip protein 4; n=1; Populus trichocarpa|Rep: Class III HD-Zip protein 4 - Populus trichocarpa (Western balsam poplar) (Populus balsamiferasubsp. trichocarpa), partial (48%)
GhmiR166-1.4	GR716471	2.5	16.235	1	21	28	48	UCGGACCAGGCUUCAUUCCCC	GAGGAAUGAAGCCUGGUCCAA	Cleavage	similar to UniRef100_A9V249 Cluster: Predicted protein; n=1; Monosiga brevicollis MX1|Rep: Predicted protein - Monosiga brevicollis MX1, partial (4%)
GhmiR166-1.4	TC240051	2.5	22.745	1	20	498	517	UCGGACCAGGCUUCAUUCCC	UGGGAUGAAGCCUGGUUCGG	Cleavage	homologue to UniRef100_Q5D1L9 Cluster: Class III HD-Zip protein 8; n=1; Populus trichocarpa|Rep: Class III HD-Zip protein 8 - Populus trichocarpa (Western balsam poplar) (Populus balsamiferasubsp. trichocarpa), partial (23%)
GhmiR166-1.4	ES832414	2.5	22.745	1	20	479	498	UCGGACCAGGCUUCAUUCCC	UGGGAUGAAGCCUGGUUCGG	Cleavage	homologue to UniRef100_A7P753 Cluster: Chromosome chr9 scaffold_7, whole genome shotgun sequence; n=1; Vitis vinifera|Rep: Chromosome chr9 scaffold_7, whole genome shotgun sequence - Vitis vinifera (Grape), partial (22%)
GhmiR166-1.4	TC259656	3	21.746	1	21	321	341	UCGGACCAGGCUUCAUUCCCC	GGGCAAUGAAGCUGGGUCUGA	Cleavage	similar to UniRef100_A7P3U6 Cluster: Chromosome chr1 scaffold_5, whole genome shotgun sequence; n=1; Vitis vinifera|Rep: Chromosome chr1 scaffold_5, whole genome shotgun sequence - Vitis vinifera (Grape), partial (77%)
GhmiR166-1.4	DR462038	3	20.731	1	21	496	516	UCGGACCAGGCUUCAUUCCCC	GUGGGAUUAAGCCUGGUCUGA	Cleavage	weakly similar to UniRef100_A7QFW3 Cluster: Chromosome undetermined scaffold_89, whole genome shotgun sequence; n=1; Vitis vinifera|Rep: Chromosome undetermined scaffold_89, whole genome shotgun sequence - Vitis vinifera (Grape), partial (23%)
GhmiR166-1.4	TC258729	3	19.287	1	21	269	289	UCGGACCAGGCUUCAUUCCCC	GGGGACUGAUGCCUGGUUUGA	Cleavage	similar to UniRef100_Q9XE60 Cluster: Ribonucleotide reductase small subunit; n=1; Glycine max|Rep: Ribonucleotide reductase small subunit - Glycine max (Soybean), partial (69%)
GhmiR166-1.4	TC245058	3	16.291	1	21	69	89	UCGGACCAGGCUUCAUUCCCC	GGGCAAUGAAGCUGGGUCUGA	Cleavage	similar to UniRef100_Q9FYK3 Cluster: F21J9.27; n=2; Arabidopsis thaliana|Rep: F21J9.27 - Arabidopsis thaliana (Mouse-ear cress), partial (46%)
GhmiR166-1.4	TC230556	3	19.287	1	21	642	662	UCGGACCAGGCUUCAUUCCCC	GGGGACUGAUGCCUGGUUUGA	Cleavage	similar to UniRef100_A7NWE6 Cluster: Chromosome chr5 scaffold_2, whole genome shotgun sequence; n=1; Vitis vinifera|Rep: Chromosome chr5 scaffold_2, whole genome shotgun sequence - Vitis vinifera (Grape), partial (87%)
GhmiR166-1.4	TC255842	3	18.513	1	20	906	925	UCGGACCAGGCUUCAUUCCC	GGGGAAGAAUCCUGGUUCGA	Translation	similar to UniRef100_A7PB21 Cluster: Chromosome chr16 scaffold_10, whole genome shotgun sequence; n=1; Vitis vinifera|Rep: Chromosome chr16 scaffold_10, whole genome shotgun sequence - Vitis vinifera (Grape), partial (34%)
GhmiR166-1.5	ES808067	1.5	24.368	1	20	363	382	UCGGACCAGGCUUCAUUCCC	UGGAAUGAAGCCUGGUCCGG	Cleavage	homologue to UniRef100_A7P753 Cluster: Chromosome chr9 scaffold_7, whole genome shotgun sequence; n=1; Vitis vinifera|Rep: Chromosome chr9 scaffold_7, whole genome shotgun sequence - Vitis vinifera (Grape), partial (41%)
GhmiR166-1.5	ES810681	1.5	24.368	1	20	363	382	UCGGACCAGGCUUCAUUCCC	UGGAAUGAAGCCUGGUCCGG	Cleavage	homologue to UniRef100_A7P753 Cluster: Chromosome chr9 scaffold_7, whole genome shotgun sequence; n=1; Vitis vinifera|Rep: Chromosome chr9 scaffold_7, whole genome shotgun sequence - Vitis vinifera (Grape), partial (43%)
GhmiR166-1.5	TC257490	2	22.456	1	20	198	217	UCGGACCAGGCUUCAUUCCC	UGGGAUGAAGCCUGGUCCGG	Cleavage	homologue to UniRef100_A7P753 Cluster: Chromosome chr9 scaffold_7, whole genome shotgun sequence; n=1; Vitis vinifera|Rep: Chromosome chr9 scaffold_7, whole genome shotgun sequence - Vitis vinifera (Grape), partial (16%)
GhmiR166-1.5	TC267202	2	19.386	1	20	100	119	UCGGACCAGGCUUCAUUCCC	UGGGAUGAAGCCUGGUCCGG	Cleavage	homologue to UniRef100_Q5D1M3 Cluster: Class III HD-Zip protein 4; n=1; Populus trichocarpa|Rep: Class III HD-Zip protein 4 - Populus trichocarpa (Western balsam poplar) (Populus balsamiferasubsp. trichocarpa), partial (48%)
GhmiR166-1.5	GR716471	2.5	16.235	1	21	28	48	UCGGACCAGGCUUCAUUCCCC	GAGGAAUGAAGCCUGGUCCAA	Cleavage	similar to UniRef100_A9V249 Cluster: Predicted protein; n=1; Monosiga brevicollis MX1|Rep: Predicted protein - Monosiga brevicollis MX1, partial (4%)
GhmiR166-1.5	TC240051	2.5	22.745	1	20	498	517	UCGGACCAGGCUUCAUUCCC	UGGGAUGAAGCCUGGUUCGG	Cleavage	homologue to UniRef100_Q5D1L9 Cluster: Class III HD-Zip protein 8; n=1; Populus trichocarpa|Rep: Class III HD-Zip protein 8 - Populus trichocarpa (Western balsam poplar) (Populus balsamiferasubsp. trichocarpa), partial (23%)
GhmiR166-1.5	ES832414	2.5	22.745	1	20	479	498	UCGGACCAGGCUUCAUUCCC	UGGGAUGAAGCCUGGUUCGG	Cleavage	homologue to UniRef100_A7P753 Cluster: Chromosome chr9 scaffold_7, whole genome shotgun sequence; n=1; Vitis vinifera|Rep: Chromosome chr9 scaffold_7, whole genome shotgun sequence - Vitis vinifera (Grape), partial (22%)
GhmiR166-1.5	TC259656	3	21.746	1	21	321	341	UCGGACCAGGCUUCAUUCCCC	GGGCAAUGAAGCUGGGUCUGA	Cleavage	similar to UniRef100_A7P3U6 Cluster: Chromosome chr1 scaffold_5, whole genome shotgun sequence; n=1; Vitis vinifera|Rep: Chromosome chr1 scaffold_5, whole genome shotgun sequence - Vitis vinifera (Grape), partial (77%)
GhmiR166-1.5	DR462038	3	20.731	1	21	496	516	UCGGACCAGGCUUCAUUCCCC	GUGGGAUUAAGCCUGGUCUGA	Cleavage	weakly similar to UniRef100_A7QFW3 Cluster: Chromosome undetermined scaffold_89, whole genome shotgun sequence; n=1; Vitis vinifera|Rep: Chromosome undetermined scaffold_89, whole genome shotgun sequence - Vitis vinifera (Grape), partial (23%)
GhmiR166-1.5	TC258729	3	19.287	1	21	269	289	UCGGACCAGGCUUCAUUCCCC	GGGGACUGAUGCCUGGUUUGA	Cleavage	similar to UniRef100_Q9XE60 Cluster: Ribonucleotide reductase small subunit; n=1; Glycine max|Rep: Ribonucleotide reductase small subunit - Glycine max (Soybean), partial (69%)
GhmiR166-1.5	TC245058	3	16.291	1	21	69	89	UCGGACCAGGCUUCAUUCCCC	GGGCAAUGAAGCUGGGUCUGA	Cleavage	similar to UniRef100_Q9FYK3 Cluster: F21J9.27; n=2; Arabidopsis thaliana|Rep: F21J9.27 - Arabidopsis thaliana (Mouse-ear cress), partial (46%)
GhmiR166-1.5	TC230556	3	19.287	1	21	642	662	UCGGACCAGGCUUCAUUCCCC	GGGGACUGAUGCCUGGUUUGA	Cleavage	similar to UniRef100_A7NWE6 Cluster: Chromosome chr5 scaffold_2, whole genome shotgun sequence; n=1; Vitis vinifera|Rep: Chromosome chr5 scaffold_2, whole genome shotgun sequence - Vitis vinifera (Grape), partial (87%)
GhmiR166-1.5	TC255842	3	18.513	1	20	906	925	UCGGACCAGGCUUCAUUCCC	GGGGAAGAAUCCUGGUUCGA	Translation	similar to UniRef100_A7PB21 Cluster: Chromosome chr16 scaffold_10, whole genome shotgun sequence; n=1; Vitis vinifera|Rep: Chromosome chr16 scaffold_10, whole genome shotgun sequence - Vitis vinifera (Grape), partial (34%)
GhmiR166-2	TC240963	1	20.891	1	21	21	41	UGAUGGGAAUGUUGUUUGGCU	GGCCGAACAACAUUCUCAUCA	Cleavage	similar to UniRef100_A7P6T4 Cluster: Chromosome chr9 scaffold_7, whole genome shotgun sequence; n=1; Vitis vinifera|Rep: Chromosome chr9 scaffold_7, whole genome shotgun sequence - Vitis vinifera (Grape), partial (26%)
GhmiR166-2	TC240352	1	20.496	1	21	369	389	UGAUGGGAAUGUUGUUUGGCU	GGCCGAACAACAUUCUCAUCA	Cleavage	homologue to UniRef100_A7P6T4 Cluster: Chromosome chr9 scaffold_7, whole genome shotgun sequence; n=1; Vitis vinifera|Rep: Chromosome chr9 scaffold_7, whole genome shotgun sequence - Vitis vinifera (Grape), partial (38%)
GhmiR166-2	TC258968	1	20.496	1	21	498	518	UGAUGGGAAUGUUGUUUGGCU	GGCCGAACAACAUUCUCAUCA	Cleavage	homologue to UniRef100_A7P6T4 Cluster: Chromosome chr9 scaffold_7, whole genome shotgun sequence; n=1; Vitis vinifera|Rep: Chromosome chr9 scaffold_7, whole genome shotgun sequence - Vitis vinifera (Grape), partial (42%)
GhmiR166-2	TC262010	2.5	12.947	1	21	528	548	UGAUGGGAAUGUUGUUUGGCU	AGCCAAACAACAUUCUGAUUA	Cleavage	similar to UniRef100_A7P6B2 Cluster: Chromosome chr9 scaffold_7, whole genome shotgun sequence; n=1; Vitis vinifera|Rep: Chromosome chr9 scaffold_7, whole genome shotgun sequence - Vitis vinifera (Grape), partial (64%)
GhmiR166-2	TC240617	2.5	7.283	1	21	98	118	UGAUGGGAAUGUUGUUUGGCU	AGUGAAACAACAUUCCCAUCU	Cleavage	similar to UniRef100_A7PKV9 Cluster: Chromosome chr7 scaffold_20, whole genome shotgun sequence; n=1; Vitis vinifera|Rep: Chromosome chr7 scaffold_20, whole genome shotgun sequence - Vitis vinifera (Grape), partial (35%)
GhmiR166-2	ES808204	2.5	10.391	1	21	526	546	UGAUGGGAAUGUUGUUUGGCU	AUCCGAACGACAUUCUCAUCA	Cleavage	similar to UniRef100_A7PAY0 Cluster: Chromosome chr16 scaffold_10, whole genome shotgun sequence; n=1; Vitis vinifera|Rep: Chromosome chr16 scaffold_10, whole genome shotgun sequence - Vitis vinifera (Grape), partial (33%)
GhmiR166-2	CO113383	3	18.434	1	20	581	600	UGAUGGGAAUGUUGUUUGGC	AGCAAACAGCAUUUCCAUCA	Cleavage	similar to UniRef100_A7PU41 Cluster: Chromosome chr7 scaffold_31, whole genome shotgun sequence; n=1; Vitis vinifera|Rep: Chromosome chr7 scaffold_31, whole genome shotgun sequence - Vitis vinifera (Grape), partial (70%)
GhmiR166-2	TC235823	3	17.127	1	20	279	298	UGAUGGGAAUGUUGUUUGGC	AGCAAACAGCAUUUCCAUCA	Cleavage	similar to UniRef100_A7PU41 Cluster: Chromosome chr7 scaffold_31, whole genome shotgun sequence; n=1; Vitis vinifera|Rep: Chromosome chr7 scaffold_31, whole genome shotgun sequence - Vitis vinifera (Grape), partial (53%)
GhmiR166-2	TC253973	3	16.988	1	20	661	680	UGAUGGGAAUGUUGUUUGGC	AGCAAACAGCAUUUCCAUCA	Cleavage	similar to UniRef100_A7PU41 Cluster: Chromosome chr7 scaffold_31, whole genome shotgun sequence; n=1; Vitis vinifera|Rep: Chromosome chr7 scaffold_31, whole genome shotgun sequence - Vitis vinifera (Grape), partial (92%)
GhmiR166-2	TC279020	3	16.253	1	21	554	574	UGAUGGGAAUGUUGUUUGGCU	AGCUAAACAACAAUCCCUUCA	Translation	similar to UniRef100_A7PXU3 Cluster: Chromosome chr15 scaffold_37, whole genome shotgun sequence; n=1; Vitis vinifera|Rep: Chromosome chr15 scaffold_37, whole genome shotgun sequence - Vitis vinifera (Grape), partial (29%)
GhmiR166-2	TC272571	2.5	12.415	1	21	1138	1158	UGAUGGGAAUGUUGUUUGGCU	GGCCAAACAGCAGUUUCAUCA	Translation	weakly similar to UniRef100_Q9ZPM7 Cluster: Amino acid transporter; n=1; Nepenthes alata|Rep: Amino acid transporter - Nepenthes alata (Winged pitcher plant), partial (46%)
GhmiR166-2	TC244224	3	14.327	1	21	760	780	UGAUGGGAAUGUUGUUUGGCU	ACCCAAGCGACCUUCCCAUCA	Translation	similar to UniRef100_Q53VE2 Cluster: Ser/Thr protein kinase; n=1; Lotus japonicus|Rep: Ser/Thr protein kinase - Lotus japonicus, partial (52%)
GhmiR166-2	TC259076	3	13.32	1	20	486	505	UGAUGGGAAUGUUGUUUGGC	GUCACACAACAUUUCCGUUA	Cleavage	homologue to UniRef100_A7P1E8 Cluster: Chromosome chr19 scaffold_4, whole genome shotgun sequence; n=1; Vitis vinifera|Rep: Chromosome chr19 scaffold_4, whole genome shotgun sequence - Vitis vinifera (Grape), partial (33%)
GhmiR166-2	TC259320	3	16.733	1	20	990	1009	UGAUGGGAAUGUUGUUUGGC	GUCACACAACAUUUCCGUUA	Cleavage	similar to UniRef100_A7P1E8 Cluster: Chromosome chr19 scaffold_4, whole genome shotgun sequence; n=1; Vitis vinifera|Rep: Chromosome chr19 scaffold_4, whole genome shotgun sequence - Vitis vinifera (Grape), partial (61%)
GhmiR166-2	DR459386	3	7.253	1	21	58	78	UGAUGGGAAUGUUGUUUGGCU	AACCUCACAACAUUCCCAUCA	Cleavage
GhmiR166-2	TC273278	3	9.614	1	21	673	693	UGAUGGGAAUGUUGUUUGGCU	GGCAAAAUGAAAUUCCCAUCA	Translation	similar to UniRef100_A7QDL9 Cluster: Chromosome chr10 scaffold_81, whole genome shotgun sequence; n=1; Vitis vinifera|Rep: Chromosome chr10 scaffold_81, whole genome shotgun sequence - Vitis vinifera (Grape), partial (31%)
GhmiR166-2	DW477863	3	9.436	1	20	441	460	UGAUGGGAAUGUUGUUUGGC	GCCUGAAAACAUUUCCAUCA	Cleavage	weakly similar to UniRef100_A4PY46 Cluster: Ankyrin; n=1; Medicago truncatula|Rep: Ankyrin - Medicago truncatula (Barrel medic), partial (16%)
GhmiR166-2	TC263134	3	20.545	1	20	1247	1266	UGAUGGGAAUGUUGUUUGGC	GCAAAAUAACAUCCCCAUCG	Cleavage	homologue to UniRef100_Q3S2I1 Cluster: Serine-glyoxylate aminotransferase; n=1; Spirodela polyrrhiza|Rep: Serine-glyoxylate aminotransferase - Spirodela polyrrhiza (Giant duckweed), complete
GhmiR166-2	CO095036	3	14.79	1	20	412	430	UGAUGGGAAUGUUGUUUGGC	ACCAAA-AACAUUCCCAUCA	Cleavage	similar to UniRef100_A7P352 Cluster: Chromosome chr1 scaffold_5, whole genome shotgun sequence; n=1; Vitis vinifera|Rep: Chromosome chr1 scaffold_5, whole genome shotgun sequence - Vitis vinifera (Grape), partial (20%)
GhmiR167-1.1	AW730640	2.5	14.665	1	20	855	874	UGAAGCUGCCAGCAUGAUCU	AGAUCAUGCUGCCAGCAUCA	Translation	similar to UniRef100_A2W603 Cluster: Glycosyl transferase; n=1; Burkholderia dolosa AUO158|Rep: Glycosyl transferase - Burkholderia dolosa AUO158, partial (5%)
GhmiR167-1.1	DW226555	3	12.392	1	20	514	533	UGAAGCUGCCAGCAUGAUCU	AAAACAUGCUGGCAGCUUUG	Cleavage	similar to UniRef100_Q8VWW1 Cluster: LIM domain protein; n=1; Gossypium hirsutum|Rep: LIM domain protein - Gossypium hirsutum (Upland cotton) (Gossypium mexicanum), partial (52%)
GhmiR167-1.1	DW478879	3	16.475	1	20	332	351	UGAAGCUGCCAGCAUGAUCU	AAAACAUGCUGGCAGCUUUG	Cleavage	homologue to UniRef100_Q8VWW1 Cluster: LIM domain protein; n=1; Gossypium hirsutum|Rep: LIM domain protein - Gossypium hirsutum (Upland cotton) (Gossypium mexicanum), complete
GhmiR167-1.1	ES851036	3	15.354	1	20	125	144	UGAAGCUGCCAGCAUGAUCU	AGAUAAUGAAGGCAGCUUCA	Translation	similar to UniRef100_A7R3P8 Cluster: Chromosome undetermined scaffold_553, whole genome shotgun sequence; n=1; Vitis vinifera|Rep: Chromosome undetermined scaffold_553, whole genome shotgun sequence - Vitis vinifera (Grape), partial (27%)
GhmiR167-1.1	TC246959	3	15.256	1	20	1542	1561	UGAAGCUGCCAGCAUGAUCU	AGAUAAUGAAGGCAGCUUCA	Translation	similar to UniRef100_A7PTX2 Cluster: Chromosome chr7 scaffold_31, whole genome shotgun sequence; n=1; Vitis vinifera|Rep: Chromosome chr7 scaffold_31, whole genome shotgun sequence - Vitis vinifera (Grape), partial (70%)
GhmiR167-1.2	AW730640	2.5	14.665	1	20	855	874	UGAAGCUGCCAGCAUGAUCU	AGAUCAUGCUGCCAGCAUCA	Translation	similar to UniRef100_A2W603 Cluster: Glycosyl transferase; n=1; Burkholderia dolosa AUO158|Rep: Glycosyl transferase - Burkholderia dolosa AUO158, partial (5%)
GhmiR167-1.2	DW226555	3	12.392	1	20	514	533	UGAAGCUGCCAGCAUGAUCU	AAAACAUGCUGGCAGCUUUG	Cleavage	similar to UniRef100_Q8VWW1 Cluster: LIM domain protein; n=1; Gossypium hirsutum|Rep: LIM domain protein - Gossypium hirsutum (Upland cotton) (Gossypium mexicanum), partial (52%)
GhmiR167-1.2	DW478879	3	16.475	1	20	332	351	UGAAGCUGCCAGCAUGAUCU	AAAACAUGCUGGCAGCUUUG	Cleavage	homologue to UniRef100_Q8VWW1 Cluster: LIM domain protein; n=1; Gossypium hirsutum|Rep: LIM domain protein - Gossypium hirsutum (Upland cotton) (Gossypium mexicanum), complete
GhmiR167-1.2	ES851036	3	15.354	1	20	125	144	UGAAGCUGCCAGCAUGAUCU	AGAUAAUGAAGGCAGCUUCA	Translation	similar to UniRef100_A7R3P8 Cluster: Chromosome undetermined scaffold_553, whole genome shotgun sequence; n=1; Vitis vinifera|Rep: Chromosome undetermined scaffold_553, whole genome shotgun sequence - Vitis vinifera (Grape), partial (27%)
GhmiR167-1.2	TC246959	3	15.256	1	20	1542	1561	UGAAGCUGCCAGCAUGAUCU	AGAUAAUGAAGGCAGCUUCA	Translation	similar to UniRef100_A7PTX2 Cluster: Chromosome chr7 scaffold_31, whole genome shotgun sequence; n=1; Vitis vinifera|Rep: Chromosome chr7 scaffold_31, whole genome shotgun sequence - Vitis vinifera (Grape), partial (70%)
GhmiR167-2	AW730640	2.5	14.665	1	20	855	874	UGAAGCUGCCAGCAUGAUCU	AGAUCAUGCUGCCAGCAUCA	Translation	similar to UniRef100_A2W603 Cluster: Glycosyl transferase; n=1; Burkholderia dolosa AUO158|Rep: Glycosyl transferase - Burkholderia dolosa AUO158, partial (5%)
GhmiR167-2	DW226555	3	12.392	1	20	514	533	UGAAGCUGCCAGCAUGAUCU	AAAACAUGCUGGCAGCUUUG	Cleavage	similar to UniRef100_Q8VWW1 Cluster: LIM domain protein; n=1; Gossypium hirsutum|Rep: LIM domain protein - Gossypium hirsutum (Upland cotton) (Gossypium mexicanum), partial (52%)
GhmiR167-2	DW478879	3	16.475	1	20	332	351	UGAAGCUGCCAGCAUGAUCU	AAAACAUGCUGGCAGCUUUG	Cleavage	homologue to UniRef100_Q8VWW1 Cluster: LIM domain protein; n=1; Gossypium hirsutum|Rep: LIM domain protein - Gossypium hirsutum (Upland cotton) (Gossypium mexicanum), complete
GhmiR167-2	ES851036	3	15.354	1	20	125	144	UGAAGCUGCCAGCAUGAUCU	AGAUAAUGAAGGCAGCUUCA	Translation	similar to UniRef100_A7R3P8 Cluster: Chromosome undetermined scaffold_553, whole genome shotgun sequence; n=1; Vitis vinifera|Rep: Chromosome undetermined scaffold_553, whole genome shotgun sequence - Vitis vinifera (Grape), partial (27%)
GhmiR167-2	TC246959	3	15.256	1	20	1542	1561	UGAAGCUGCCAGCAUGAUCU	AGAUAAUGAAGGCAGCUUCA	Translation	similar to UniRef100_A7PTX2 Cluster: Chromosome chr7 scaffold_31, whole genome shotgun sequence; n=1; Vitis vinifera|Rep: Chromosome chr7 scaffold_31, whole genome shotgun sequence - Vitis vinifera (Grape), partial (70%)
GhmiR167-3	TC268426	1.5	20.026	1	21	926	946	UCAGAUGAAGCUGCCAGCAUG	CAUGGUGGCAGCUUCAUUUGA	Cleavage	weakly similar to UniRef100_Q8W228 Cluster: Cytochrome P450; n=1; Pyrus communis|Rep: Cytochrome P450 - Pyrus communis (Pear), partial (76%)
GhmiR167-3	TC262851	3	18.07	1	21	639	659	UCAGAUGAAGCUGCCAGCAUG	CAAGUUGACAGCUUUAUCUGA	Cleavage	similar to UniRef100_A7P1J9 Cluster: Chromosome chr19 scaffold_4, whole genome shotgun sequence; n=1; Vitis vinifera|Rep: Chromosome chr19 scaffold_4, whole genome shotgun sequence - Vitis vinifera (Grape), partial (36%)
GhmiR167-3	TC255257	3	13.45	1	22	597	618	UCAGAUGAAGCUGCCAGCAUGA	UGAUGAUGGAUGCUUCAUCUGA	Cleavage	similar to UniRef100_Q84XV9 Cluster: Phosphoribosylformylglycinamidine synthase; n=1; Glycine max|Rep: Phosphoribosylformylglycinamidine synthase - Glycine max (Soybean), partial (12%)
GhmiR169-1.1	TC233472	2.5	22.265	1	21	1110	1130	UAGCCAAGGAUGACUUGCCUG	CAGGCAAUUCAUUCUUGGCUU	Cleavage	similar to UniRef100_A7Q299 Cluster: Chromosome chr13 scaffold_45, whole genome shotgun sequence; n=1; Vitis vinifera|Rep: Chromosome chr13 scaffold_45, whole genome shotgun sequence - Vitis vinifera (Grape), partial (52%)
GhmiR169-1.1	TC264904	3	12.032	1	21	963	983	UAGCCAAGGAUGACUUGCCUG	CAGGCAAAUCAUUUUUGGCUU	Cleavage	similar to UniRef100_A7PWC9 Cluster: Chromosome chr8 scaffold_34, whole genome shotgun sequence; n=1; Vitis vinifera|Rep: Chromosome chr8 scaffold_34, whole genome shotgun sequence - Vitis vinifera (Grape), partial (76%)
GhmiR169-1.1	TC238229	2.5	19.024	1	21	872	892	UAGCCAAGGAUGACUUGCCUG	CACGCUAGUCAUCCUUGGCUG	Cleavage	weakly similar to UniRef100_A7Q8Y8 Cluster: Chromosome chr9 scaffold_65, whole genome shotgun sequence; n=1; Vitis vinifera|Rep: Chromosome chr9 scaffold_65, whole genome shotgun sequence - Vitis vinifera (Grape), partial (71%)
GhmiR169-1.1	TC270604	3	17.141	1	20	103	122	UAGCCAAGGAUGACUUGCCU	CGGCAAGUCAUCUGUGGCUA	Cleavage	similar to UniRef100_A7QYM8 Cluster: Chromosome undetermined scaffold_252, whole genome shotgun sequence; n=1; Vitis vinifera|Rep: Chromosome undetermined scaffold_252, whole genome shotgun sequence - Vitis vinifera (Grape), partial (9%)
GhmiR169-1.1	TC239962	3	18.713	1	21	796	816	UAGCCAAGGAUGACUUGCCUG	CUGGGAAGUCAUCCUUGGCUC	Cleavage	weakly similar to UniRef100_A7P6L4 Cluster: Chromosome chr9 scaffold_7, whole genome shotgun sequence; n=1; Vitis vinifera|Rep: Chromosome chr9 scaffold_7, whole genome shotgun sequence - Vitis vinifera (Grape), partial (60%)
GhmiR169-1.1	TC278242	3	18.523	1	21	1033	1053	UAGCCAAGGAUGACUUGCCUG	UAGGCAAAUCAUUUUUGGCUC	Cleavage	similar to UniRef100_A4ZVU9 Cluster: CCAAT-binding transcription factor; n=1; Medicago truncatula|Rep: CCAAT-binding transcription factor - Medicago truncatula (Barrel medic), partial (41%)
GhmiR169-1.1	TC269356	3	19.336	1	21	1070	1090	UAGCCAAGGAUGACUUGCCUG	CCGGCAACUCAUCCUUGGCUU	Cleavage	similar to UniRef100_Q0D4R9 Cluster: Os07g0608200 protein; n=2; Oryza sativa Japonica Group|Rep: Os07g0608200 protein - Oryza sativa subsp. japonica (Rice), partial (28%)
GhmiR169-1.1	TC258310	3	22.799	1	20	481	500	UAGCCAAGGAUGACUUGCCU	UGGGAAGUCAUCCUUGGCUC	Cleavage	homologue to UniRef100_Q9SYH4 Cluster: Nuclear transcription factor Y subunit A-5; n=1; Arabidopsis thaliana|Rep: Nuclear transcription factor Y subunit A-5 - Arabidopsis thaliana (Mouse-ear cress), partial (17%)
GhmiR169-1.1	TC270675	3	21.87	1	20	595	614	UAGCCAAGGAUGACUUGCCU	UGGGAAGUCAUCCUUGGCUC	Cleavage	weakly similar to UniRef100_A7P6L4 Cluster: Chromosome chr9 scaffold_7, whole genome shotgun sequence; n=1; Vitis vinifera|Rep: Chromosome chr9 scaffold_7, whole genome shotgun sequence - Vitis vinifera (Grape), partial (62%)
GhmiR169-1.1	DT460601	3	22.564	1	20	669	688	UAGCCAAGGAUGACUUGCCU	UGGGAAGUCAUCCUUGGCUC	Cleavage	weakly similar to UniRef100_A7P6L4 Cluster: Chromosome chr9 scaffold_7, whole genome shotgun sequence; n=1; Vitis vinifera|Rep: Chromosome chr9 scaffold_7, whole genome shotgun sequence - Vitis vinifera (Grape), partial (61%)
GhmiR169-1.2	TC233472	2.5	22.265	1	21	1110	1130	UAGCCAAGGAUGACUUGCCUG	CAGGCAAUUCAUUCUUGGCUU	Cleavage	similar to UniRef100_A7Q299 Cluster: Chromosome chr13 scaffold_45, whole genome shotgun sequence; n=1; Vitis vinifera|Rep: Chromosome chr13 scaffold_45, whole genome shotgun sequence - Vitis vinifera (Grape), partial (52%)
GhmiR169-1.2	TC264904	3	12.032	1	21	963	983	UAGCCAAGGAUGACUUGCCUG	CAGGCAAAUCAUUUUUGGCUU	Cleavage	similar to UniRef100_A7PWC9 Cluster: Chromosome chr8 scaffold_34, whole genome shotgun sequence; n=1; Vitis vinifera|Rep: Chromosome chr8 scaffold_34, whole genome shotgun sequence - Vitis vinifera (Grape), partial (76%)
GhmiR169-1.2	TC238229	2.5	19.024	1	21	872	892	UAGCCAAGGAUGACUUGCCUG	CACGCUAGUCAUCCUUGGCUG	Cleavage	weakly similar to UniRef100_A7Q8Y8 Cluster: Chromosome chr9 scaffold_65, whole genome shotgun sequence; n=1; Vitis vinifera|Rep: Chromosome chr9 scaffold_65, whole genome shotgun sequence - Vitis vinifera (Grape), partial (71%)
GhmiR169-1.2	TC270604	3	17.141	1	20	103	122	UAGCCAAGGAUGACUUGCCU	CGGCAAGUCAUCUGUGGCUA	Cleavage	similar to UniRef100_A7QYM8 Cluster: Chromosome undetermined scaffold_252, whole genome shotgun sequence; n=1; Vitis vinifera|Rep: Chromosome undetermined scaffold_252, whole genome shotgun sequence - Vitis vinifera (Grape), partial (9%)
GhmiR169-1.2	TC239962	3	18.713	1	21	796	816	UAGCCAAGGAUGACUUGCCUG	CUGGGAAGUCAUCCUUGGCUC	Cleavage	weakly similar to UniRef100_A7P6L4 Cluster: Chromosome chr9 scaffold_7, whole genome shotgun sequence; n=1; Vitis vinifera|Rep: Chromosome chr9 scaffold_7, whole genome shotgun sequence - Vitis vinifera (Grape), partial (60%)
GhmiR169-1.2	TC278242	3	18.523	1	21	1033	1053	UAGCCAAGGAUGACUUGCCUG	UAGGCAAAUCAUUUUUGGCUC	Cleavage	similar to UniRef100_A4ZVU9 Cluster: CCAAT-binding transcription factor; n=1; Medicago truncatula|Rep: CCAAT-binding transcription factor - Medicago truncatula (Barrel medic), partial (41%)
GhmiR169-1.2	TC269356	3	19.336	1	21	1070	1090	UAGCCAAGGAUGACUUGCCUG	CCGGCAACUCAUCCUUGGCUU	Cleavage	similar to UniRef100_Q0D4R9 Cluster: Os07g0608200 protein; n=2; Oryza sativa Japonica Group|Rep: Os07g0608200 protein - Oryza sativa subsp. japonica (Rice), partial (28%)
GhmiR169-1.2	TC258310	3	22.799	1	20	481	500	UAGCCAAGGAUGACUUGCCU	UGGGAAGUCAUCCUUGGCUC	Cleavage	homologue to UniRef100_Q9SYH4 Cluster: Nuclear transcription factor Y subunit A-5; n=1; Arabidopsis thaliana|Rep: Nuclear transcription factor Y subunit A-5 - Arabidopsis thaliana (Mouse-ear cress), partial (17%)
GhmiR169-1.2	TC270675	3	21.87	1	20	595	614	UAGCCAAGGAUGACUUGCCU	UGGGAAGUCAUCCUUGGCUC	Cleavage	weakly similar to UniRef100_A7P6L4 Cluster: Chromosome chr9 scaffold_7, whole genome shotgun sequence; n=1; Vitis vinifera|Rep: Chromosome chr9 scaffold_7, whole genome shotgun sequence - Vitis vinifera (Grape), partial (62%)
GhmiR169-1.2	DT460601	3	22.564	1	20	669	688	UAGCCAAGGAUGACUUGCCU	UGGGAAGUCAUCCUUGGCUC	Cleavage	weakly similar to UniRef100_A7P6L4 Cluster: Chromosome chr9 scaffold_7, whole genome shotgun sequence; n=1; Vitis vinifera|Rep: Chromosome chr9 scaffold_7, whole genome shotgun sequence - Vitis vinifera (Grape), partial (61%)
GhmiR169-2.1	TC271823	0.5	22.08	1	21	182	202	UGAUUGAGCCGUGCCAAUAUC	GAUAUUGGCGCGGCUCAAUCA	Cleavage	similar to UniRef100_A7PYF4 Cluster: Chromosome chr15 scaffold_37, whole genome shotgun sequence; n=1; Vitis vinifera|Rep: Chromosome chr15 scaffold_37, whole genome shotgun sequence - Vitis vinifera (Grape), partial (15%)
GhmiR169-2.1	TC250338	0.5	22.08	1	21	182	202	UGAUUGAGCCGUGCCAAUAUC	GAUAUUGGCGCGGCUCAAUCA	Cleavage	similar to UniRef100_A7PYF4 Cluster: Chromosome chr15 scaffold_37, whole genome shotgun sequence; n=1; Vitis vinifera|Rep: Chromosome chr15 scaffold_37, whole genome shotgun sequence - Vitis vinifera (Grape), partial (15%)
GhmiR169-2.1	TC241144	0.5	22.526	1	21	9	29	UGAUUGAGCCGUGCCAAUAUC	GAUAUUGGCGCGGCUCAAUCA	Cleavage	weakly similar to UniRef100_A7PYF4 Cluster: Chromosome chr15 scaffold_37, whole genome shotgun sequence; n=1; Vitis vinifera|Rep: Chromosome chr15 scaffold_37, whole genome shotgun sequence - Vitis vinifera (Grape), partial (40%)
GhmiR169-2.1	ES822760	0.5	22.08	1	21	190	210	UGAUUGAGCCGUGCCAAUAUC	GAUAUUGGCGCGGCUCAAUCA	Cleavage	similar to UniRef100_A7PYF4 Cluster: Chromosome chr15 scaffold_37, whole genome shotgun sequence; n=1; Vitis vinifera|Rep: Chromosome chr15 scaffold_37, whole genome shotgun sequence - Vitis vinifera (Grape), partial (15%)
GhmiR169-2.1	TC270345	0.5	20.939	1	21	581	601	UGAUUGAGCCGUGCCAAUAUC	GAUAUUGGCGCGGCUCAAUCA	Cleavage	similar to UniRef100_A7PYF4 Cluster: Chromosome chr15 scaffold_37, whole genome shotgun sequence; n=1; Vitis vinifera|Rep: Chromosome chr15 scaffold_37, whole genome shotgun sequence - Vitis vinifera (Grape), partial (43%)
GhmiR169-2.1	TC276038	2	24.2	1	21	1052	1072	UGAUUGAGCCGUGCCAAUAUC	GAUAUUGGCGCGGCUCAUUCA	Cleavage	similar to UniRef100_A7PYF4 Cluster: Chromosome chr15 scaffold_37, whole genome shotgun sequence; n=1; Vitis vinifera|Rep: Chromosome chr15 scaffold_37, whole genome shotgun sequence - Vitis vinifera (Grape), partial (20%)
GhmiR169-2.1	ES842236	3	16.891	1	21	1	22	UGAUU-GAGCCGUGCCAAUAUC	GAUAUUGGCGCGGCUCCAAUCA	Cleavage	similar to UniRef100_Q8LL10 Cluster: Hairy meristem; n=1; Petunia x hybrida|Rep: Hairy meristem - Petunia hybrida (Petunia), partial (20%)
GhmiR169-2.1	BF274819	3	15.691	1	20	327	346	UGAUUGAGCCGUGCCAAUAU	CUAUUGGAAUGGCUCAAUUA	Cleavage	weakly similar to UniRef100_A7PJR5 Cluster: Chromosome chr12 scaffold_18, whole genome shotgun sequence; n=1; Vitis vinifera|Rep: Chromosome chr12 scaffold_18, whole genome shotgun sequence - Vitis vinifera (Grape), partial (78%)
GhmiR169-2.1	TC251297	2.5	18.411	1	20	160	179	UGAUUGAGCCGUGCCAAUAU	AUAUUGGCACUUCUUAAUCA	Translation	weakly similar to UniRef100_A7NSQ0 Cluster: Chromosome chr18 scaffold_1, whole genome shotgun sequence; n=1; Vitis vinifera|Rep: Chromosome chr18 scaffold_1, whole genome shotgun sequence - Vitis vinifera (Grape), partial (16%)
GhmiR169-2.1	BF272021	3	19.552	1	20	554	573	UGAUUGAGCCGUGCCAAUAU	AUAUGGGCAAGGCUUAAUUA	Translation	similar to UniRef100_A7P756 Cluster: Chromosome chr9 scaffold_7, whole genome shotgun sequence; n=1; Vitis vinifera|Rep: Chromosome chr9 scaffold_7, whole genome shotgun sequence - Vitis vinifera (Grape), partial (64%)
GhmiR169-2.2	TC271823	0.5	22.08	1	21	182	202	UGAUUGAGCCGUGCCAAUAUC	GAUAUUGGCGCGGCUCAAUCA	Cleavage	similar to UniRef100_A7PYF4 Cluster: Chromosome chr15 scaffold_37, whole genome shotgun sequence; n=1; Vitis vinifera|Rep: Chromosome chr15 scaffold_37, whole genome shotgun sequence - Vitis vinifera (Grape), partial (15%)
GhmiR169-2.2	TC250338	0.5	22.08	1	21	182	202	UGAUUGAGCCGUGCCAAUAUC	GAUAUUGGCGCGGCUCAAUCA	Cleavage	similar to UniRef100_A7PYF4 Cluster: Chromosome chr15 scaffold_37, whole genome shotgun sequence; n=1; Vitis vinifera|Rep: Chromosome chr15 scaffold_37, whole genome shotgun sequence - Vitis vinifera (Grape), partial (15%)
GhmiR169-2.2	TC241144	0.5	22.526	1	21	9	29	UGAUUGAGCCGUGCCAAUAUC	GAUAUUGGCGCGGCUCAAUCA	Cleavage	weakly similar to UniRef100_A7PYF4 Cluster: Chromosome chr15 scaffold_37, whole genome shotgun sequence; n=1; Vitis vinifera|Rep: Chromosome chr15 scaffold_37, whole genome shotgun sequence - Vitis vinifera (Grape), partial (40%)
GhmiR169-2.2	ES822760	0.5	22.08	1	21	190	210	UGAUUGAGCCGUGCCAAUAUC	GAUAUUGGCGCGGCUCAAUCA	Cleavage	similar to UniRef100_A7PYF4 Cluster: Chromosome chr15 scaffold_37, whole genome shotgun sequence; n=1; Vitis vinifera|Rep: Chromosome chr15 scaffold_37, whole genome shotgun sequence - Vitis vinifera (Grape), partial (15%)
GhmiR169-2.2	TC270345	0.5	20.939	1	21	581	601	UGAUUGAGCCGUGCCAAUAUC	GAUAUUGGCGCGGCUCAAUCA	Cleavage	similar to UniRef100_A7PYF4 Cluster: Chromosome chr15 scaffold_37, whole genome shotgun sequence; n=1; Vitis vinifera|Rep: Chromosome chr15 scaffold_37, whole genome shotgun sequence - Vitis vinifera (Grape), partial (43%)
GhmiR169-2.2	TC276038	2	24.2	1	21	1052	1072	UGAUUGAGCCGUGCCAAUAUC	GAUAUUGGCGCGGCUCAUUCA	Cleavage	similar to UniRef100_A7PYF4 Cluster: Chromosome chr15 scaffold_37, whole genome shotgun sequence; n=1; Vitis vinifera|Rep: Chromosome chr15 scaffold_37, whole genome shotgun sequence - Vitis vinifera (Grape), partial (20%)
GhmiR169-2.2	ES842236	3	16.891	1	21	1	22	UGAUU-GAGCCGUGCCAAUAUC	GAUAUUGGCGCGGCUCCAAUCA	Cleavage	similar to UniRef100_Q8LL10 Cluster: Hairy meristem; n=1; Petunia x hybrida|Rep: Hairy meristem - Petunia hybrida (Petunia), partial (20%)
GhmiR169-2.2	BF274819	3	15.691	1	20	327	346	UGAUUGAGCCGUGCCAAUAU	CUAUUGGAAUGGCUCAAUUA	Cleavage	weakly similar to UniRef100_A7PJR5 Cluster: Chromosome chr12 scaffold_18, whole genome shotgun sequence; n=1; Vitis vinifera|Rep: Chromosome chr12 scaffold_18, whole genome shotgun sequence - Vitis vinifera (Grape), partial (78%)
GhmiR169-2.2	TC251297	2.5	18.411	1	20	160	179	UGAUUGAGCCGUGCCAAUAU	AUAUUGGCACUUCUUAAUCA	Translation	weakly similar to UniRef100_A7NSQ0 Cluster: Chromosome chr18 scaffold_1, whole genome shotgun sequence; n=1; Vitis vinifera|Rep: Chromosome chr18 scaffold_1, whole genome shotgun sequence - Vitis vinifera (Grape), partial (16%)
GhmiR169-2.2	BF272021	3	19.552	1	20	554	573	UGAUUGAGCCGUGCCAAUAU	AUAUGGGCAAGGCUUAAUUA	Translation	similar to UniRef100_A7P756 Cluster: Chromosome chr9 scaffold_7, whole genome shotgun sequence; n=1; Vitis vinifera|Rep: Chromosome chr9 scaffold_7, whole genome shotgun sequence - Vitis vinifera (Grape), partial (64%)
GhmiR169-3	TC256781	1.5	16.113	1	20	1112	1131	CAGCCAAGGAUGAUUUGCCG	CGGCAAAUCAUUCUUGGCUU	Cleavage	similar to UniRef100_A7NZQ3 Cluster: Chromosome chr6 scaffold_3, whole genome shotgun sequence; n=1; Vitis vinifera|Rep: Chromosome chr6 scaffold_3, whole genome shotgun sequence - Vitis vinifera (Grape), partial (50%)
GhmiR169-3	TC269356	2	19.336	1	21	1070	1090	CAGCCAAGGAUGAUUUGCCGG	CCGGCAACUCAUCCUUGGCUU	Cleavage	similar to UniRef100_Q0D4R9 Cluster: Os07g0608200 protein; n=2; Oryza sativa Japonica Group|Rep: Os07g0608200 protein - Oryza sativa subsp. japonica (Rice), partial (28%)
GhmiR169-3	TC239962	3	18.713	1	21	796	816	CAGCCAAGGAUGAUUUGCCGG	CUGGGAAGUCAUCCUUGGCUC	Cleavage	weakly similar to UniRef100_A7P6L4 Cluster: Chromosome chr9 scaffold_7, whole genome shotgun sequence; n=1; Vitis vinifera|Rep: Chromosome chr9 scaffold_7, whole genome shotgun sequence - Vitis vinifera (Grape), partial (60%)
GhmiR169-3	TC264904	3	12.032	1	21	963	983	CAGCCAAGGAUGAUUUGCCGG	CAGGCAAAUCAUUUUUGGCUU	Cleavage	similar to UniRef100_A7PWC9 Cluster: Chromosome chr8 scaffold_34, whole genome shotgun sequence; n=1; Vitis vinifera|Rep: Chromosome chr8 scaffold_34, whole genome shotgun sequence - Vitis vinifera (Grape), partial (76%)
GhmiR169-3	TC242857	3	12.84	1	21	499	519	CAGCCAAGGAUGAUUUGCCGG	CUGGCAAAGCAUCCUUGACUG	Cleavage	weakly similar to UniRef100_A7PUA3 Cluster: Chromosome chr7 scaffold_31, whole genome shotgun sequence; n=1; Vitis vinifera|Rep: Chromosome chr7 scaffold_31, whole genome shotgun sequence - Vitis vinifera (Grape), partial (16%)
GhmiR169-3	TC248282	3	11.351	1	21	918	938	CAGCCAAGGAUGAUUUGCCGG	CUGGCAAAGCAUCCUUGACUG	Cleavage	weakly similar to UniRef100_A7PUA3 Cluster: Chromosome chr7 scaffold_31, whole genome shotgun sequence; n=1; Vitis vinifera|Rep: Chromosome chr7 scaffold_31, whole genome shotgun sequence - Vitis vinifera (Grape), partial (7%)
GhmiR169-3	TC278242	3	18.523	1	20	1034	1053	CAGCCAAGGAUGAUUUGCCG	AGGCAAAUCAUUUUUGGCUC	Cleavage	similar to UniRef100_A4ZVU9 Cluster: CCAAT-binding transcription factor; n=1; Medicago truncatula|Rep: CCAAT-binding transcription factor - Medicago truncatula (Barrel medic), partial (41%)
GhmiR169-3	TC236756	3	10.763	1	21	537	557	CAGCCAAGGAUGAUUUGCCGG	CGGGCAAAUCAUCUUUGGCAG	Cleavage	similar to UniRef100_Q66RN1 Cluster: MYB transcription factor; n=1; Hevea brasiliensis|Rep: MYB transcription factor - Hevea brasiliensis (Para rubber tree), partial (83%)
GhmiR169-3	TC273990	3	22.596	1	21	216	236	CAGCCAAGGAUGAUUUGCCGG	UCGUCGGAUCAUCUUUGGUUG	Cleavage	similar to UniRef100_UPI0000ECADD2 Cluster: G-protein coupled receptor 56 precursor (TM7XN1 protein).; n=1; Gallus gallus|Rep: G-protein coupled receptor 56 precursor (TM7XN1 protein). - Gallus gallus, partial (3%)
GhmiR169-3	DW232513	3	22.36	1	21	147	167	CAGCCAAGGAUGAUUUGCCGG	UCGUCGGAUCAUCUUUGGUUG	Cleavage	UniRef100_A5CVK4 Cluster: Tryptophan synthase alpha chain; n=1; Candidatus Vesicomyosocius okutanii HA|Rep:, partial (3%)
GhmiR169-3	TC278967	3	24.459	1	21	906	926	CAGCCAAGGAUGAUUUGCCGG	UCGUCGGAUCAUCUUUGGUUG	Cleavage	homologue to UniRef100_Q8RVL0 Cluster: Asparagine synthetase; n=1; Securigera parviflora|Rep: Asparagine synthetase - Securigera parviflora, partial (25%)
GhmiR169-3	TC258310	3	22.799	1	20	481	500	CAGCCAAGGAUGAUUUGCCG	UGGGAAGUCAUCCUUGGCUC	Cleavage	homologue to UniRef100_Q9SYH4 Cluster: Nuclear transcription factor Y subunit A-5; n=1; Arabidopsis thaliana|Rep: Nuclear transcription factor Y subunit A-5 - Arabidopsis thaliana (Mouse-ear cress), partial (17%)
GhmiR169-3	TC270675	3	21.87	1	20	595	614	CAGCCAAGGAUGAUUUGCCG	UGGGAAGUCAUCCUUGGCUC	Cleavage	weakly similar to UniRef100_A7P6L4 Cluster: Chromosome chr9 scaffold_7, whole genome shotgun sequence; n=1; Vitis vinifera|Rep: Chromosome chr9 scaffold_7, whole genome shotgun sequence - Vitis vinifera (Grape), partial (62%)
GhmiR169-3	DT460601	3	22.564	1	20	669	688	CAGCCAAGGAUGAUUUGCCG	UGGGAAGUCAUCCUUGGCUC	Cleavage	weakly similar to UniRef100_A7P6L4 Cluster: Chromosome chr9 scaffold_7, whole genome shotgun sequence; n=1; Vitis vinifera|Rep: Chromosome chr9 scaffold_7, whole genome shotgun sequence - Vitis vinifera (Grape), partial (61%)
GhmiR169-3	CO095251	3	15.297	1	20	285	304	CAGCCAAGGAUGAUUUGCCG	UGGGAAAUCAACUUUGGCUG	Translation	homologue to UniRef100_A7PKM1 Cluster: Chromosome chr7 scaffold_20, whole genome shotgun sequence; n=1; Vitis vinifera|Rep: Chromosome chr7 scaffold_20, whole genome shotgun sequence - Vitis vinifera (Grape), partial (32%)
GhmiR169-3	ES838983	3	16.013	1	20	274	293	CAGCCAAGGAUGAUUUGCCG	UGGGAAAUCAACUUUGGCUG	Translation	homologue to UniRef100_A7PKM1 Cluster: Chromosome chr7 scaffold_20, whole genome shotgun sequence; n=1; Vitis vinifera|Rep: Chromosome chr7 scaffold_20, whole genome shotgun sequence - Vitis vinifera (Grape), partial (24%)
GhmiR169-4	CD809338	2	9.547	1	21	492	512	GGCAGGUUGUCUUUGGCUACA	UGUAAUCAAAGACAACUUGCC	Cleavage	weakly similar to UniRef100_A7NXP5 Cluster: Chromosome chr5 scaffold_2, whole genome shotgun sequence; n=1; Vitis vinifera|Rep: Chromosome chr5 scaffold_2, whole genome shotgun sequence - Vitis vinifera (Grape), partial (58%)
GhmiR169-4	TC267082	2	10.228	1	21	565	585	GGCAGGUUGUCUUUGGCUACA	UGUAAUCAAAGACAACUUGCC	Cleavage	weakly similar to UniRef100_A7Q1G2 Cluster: Chromosome chr7 scaffold_44, whole genome shotgun sequence; n=1; Vitis vinifera|Rep: Chromosome chr7 scaffold_44, whole genome shotgun sequence - Vitis vinifera (Grape), partial (87%)
GhmiR169-4	DV437891	3	16.055	1	21	451	471	GGCAGGUUGUCUUUGGCUACA	UGUUAUCAAAGACAACUUGCC	Cleavage	weakly similar to UniRef100_A7NXN7 Cluster: Chromosome chr5 scaffold_2, whole genome shotgun sequence; n=1; Vitis vinifera|Rep: Chromosome chr5 scaffold_2, whole genome shotgun sequence - Vitis vinifera (Grape), partial (58%)
GhmiR169-4	TC239491	3	12.013	1	21	595	615	GGCAGGUUGUCUUUGGCUACA	UAUAAUCAAAGACAACUUGCC	Cleavage	weakly similar to UniRef100_Q8H9E5 Cluster: Glutathione S-transferase; n=1; Cucurbita maxima|Rep: Glutathione S-transferase - Cucurbita maxima (Pumpkin) (Winter squash), partial (58%)
GhmiR169-4	TC229968	3	20.749	1	20	658	677	GGCAGGUUGUCUUUGGCUAC	GUAGCCAAGGUCAAUUUGCU	Translation	weakly similar to UniRef100_Q3ECH2 Cluster: Uncharacterized protein At1g67000.1; n=1; Arabidopsis thaliana|Rep: Uncharacterized protein At1g67000.1 - Arabidopsis thaliana (Mouse-ear cress), partial (3%)
GhmiR172-1	NP385929	2.5	10.617	1	21	318	338	GCGGCAUUAUCAAGAUUCACA	UGUGAAUGGUGAUAAUGCUGC	Cleavage	GB|AF037051.1|AAB94892.1 glutathione peroxidase [Gossypium hirsutum]
GhmiR172-1	TC242058	2.5	14.44	1	20	735	754	GCGGCAUUAUCAAGAUUCAC	UUGAAUCAUGAUAAUGCUGC	Cleavage	similar to UniRef100_UPI000034F37F Cluster: KEA6 (K+ efflux antiporter 6); potassium:hydrogen antiporter; n=1; Arabidopsis thaliana|Rep: KEA6 (K+ efflux antiporter 6); potassium:hydrogen antiporter - Arabidopsis thaliana, partial (14%)
GhmiR172-1	CA997811	3	13.254	1	21	23	43	GCGGCAUUAUCAAGAUUCACA	UGAGAAUCCUGAUGAUGCUGC	Cleavage
GhmiR172-1	DN799965	3	21.582	1	21	194	214	GCGGCAUUAUCAAGAUUCACA	UGGGAAUCCUGAUGAUGCUGC	Cleavage	similar to UniRef100_Q9AXI4 Cluster: APETAL2-like protein; n=1; Pisum sativum|Rep: APETAL2-like protein - Pisum sativum (Garden pea), partial (8%)
GhmiR172-1	BQ403684	3	17.514	1	21	85	105	GCGGCAUUAUCAAGAUUCACA	UGUGAAUCUUUCUGAUGCUGC	Translation	similar to UniRef100_A7PDU5 Cluster: Chromosome chr11 scaffold_13, whole genome shotgun sequence; n=1; Vitis vinifera|Rep: Chromosome chr11 scaffold_13, whole genome shotgun sequence - Vitis vinifera (Grape), partial (56%)
GhmiR172-1	DT459254	3	21.623	1	21	357	377	GCGGCAUUAUCAAGAUUCACA	UGGGAAUCCUGAUGAUGCUGC	Cleavage	similar to UniRef100_Q8VWW8 Cluster: Transcription factor AHAP2; n=1; Malus x domestica|Rep: Transcription factor AHAP2 - Malus domestica (Apple) (Malus sylvestris), partial (5%)
GhmiR172-1	CO105896	3	15.769	1	21	350	370	GCGGCAUUAUCAAGAUUCACA	UGAGAAUCCUGAUGAUGCUGC	Cleavage	weakly similar to UniRef100_Q9XHD3 Cluster: PHAP2B protein; n=1; Petunia x hybrida|Rep: PHAP2B protein - Petunia hybrida (Petunia), partial (12%)
GhmiR172-1	GR708719	2.5	6.889	1	20	866	885	GCGGCAUUAUCAAGAUUCAC	GUGAAACUUGAAAAUGCUGC	Translation	similar to UniRef100_Q8LEM8 Cluster: 60S ribosomal protein L37-3; n=2; Arabidopsis thaliana|Rep: 60S ribosomal protein L37-3 - Arabidopsis thaliana (Mouse-ear cress), complete
GhmiR172-1	TC276368	2.5	10.562	1	20	579	598	GCGGCAUUAUCAAGAUUCAC	GUGAAACUUGAAAAUGCUGC	Translation	similar to UniRef100_A7PY55 Cluster: Chromosome chr15 scaffold_37, whole genome shotgun sequence; n=1; Vitis vinifera|Rep: Chromosome chr15 scaffold_37, whole genome shotgun sequence - Vitis vinifera (Grape), partial (36%)
GhmiR172-1	TC272794	3	20.422	1	20	101	120	GCGGCAUUAUCAAGAUUCAC	GUGAUUCUGGAUAAUGCCGA	Cleavage	similar to UniRef100_Q1ND81 Cluster: FeS assembly protein SufB; n=1; Sphingomonas sp. SKA58|Rep: FeS assembly protein SufB - Sphingomonas sp. SKA58, partial (23%)
GhmiR172-1	ES806261	2.5	18.843	1	20	529	548	GCGGCAUUAUCAAGAUUCAC	GAGAGUCCUGAUAAUGCCGC	Cleavage	similar to UniRef100_Q1WAK0 Cluster: Beta-1,3-glucanase; n=1; Medicago sativa|Rep: Beta-1,3-glucanase - Medicago sativa (Alfalfa), partial (54%)
GhmiR172-2	TC249346	0	19.45	1	21	433	453	AGAAUCCUGAUGAUGCUGCAG	CUGCAGCAUCAUCAGGAUUCU	Cleavage	similar to UniRef100_A7NZC0 Cluster: Chromosome chr6 scaffold_3, whole genome shotgun sequence; n=1; Vitis vinifera|Rep: Chromosome chr6 scaffold_3, whole genome shotgun sequence - Vitis vinifera (Grape), partial (28%)
GhmiR172-2	TC275039	0	19.464	1	21	795	815	AGAAUCCUGAUGAUGCUGCAG	CUGCAGCAUCAUCAGGAUUCU	Cleavage	similar to UniRef100_A7NZC0 Cluster: Chromosome chr6 scaffold_3, whole genome shotgun sequence; n=1; Vitis vinifera|Rep: Chromosome chr6 scaffold_3, whole genome shotgun sequence - Vitis vinifera (Grape), partial (53%)
GhmiR172-2	DW225324	0	11.5	1	20	647	666	AGAAUCCUGAUGAUGCUGCA	UGCAGCAUCAUCAGGAUUCU	Cleavage	similar to UniRef100_A7NZC0 Cluster: Chromosome chr6 scaffold_3, whole genome shotgun sequence; n=1; Vitis vinifera|Rep: Chromosome chr6 scaffold_3, whole genome shotgun sequence - Vitis vinifera (Grape), partial (10%)
GhmiR172-2	TC276431	1	17.3	1	21	561	581	AGAAUCCUGAUGAUGCUGCAG	CUGCAGCAUCAUCAGGAUUCC	Cleavage	similar to UniRef100_A7PLE5 Cluster: Chromosome chr7 scaffold_20, whole genome shotgun sequence; n=1; Vitis vinifera|Rep: Chromosome chr7 scaffold_20, whole genome shotgun sequence - Vitis vinifera (Grape), partial (16%)
GhmiR172-2	TC266497	1	16.322	1	21	624	644	AGAAUCCUGAUGAUGCUGCAG	CUGCAGCAUCAUCAGGAUUCC	Cleavage	similar to UniRef100_A7PLE5 Cluster: Chromosome chr7 scaffold_20, whole genome shotgun sequence; n=1; Vitis vinifera|Rep: Chromosome chr7 scaffold_20, whole genome shotgun sequence - Vitis vinifera (Grape), partial (10%)
GhmiR172-2	TC248423	1	15.715	1	21	694	714	AGAAUCCUGAUGAUGCUGCAG	CUGCAGCAUCAUCAGGAUUCC	Cleavage	similar to UniRef100_A7PLE5 Cluster: Chromosome chr7 scaffold_20, whole genome shotgun sequence; n=1; Vitis vinifera|Rep: Chromosome chr7 scaffold_20, whole genome shotgun sequence - Vitis vinifera (Grape), partial (34%)
GhmiR172-2	TC270554	1	17.682	1	21	916	936	AGAAUCCUGAUGAUGCUGCAG	CUGCAGCAUCAUCAGGAUUCC	Cleavage	similar to UniRef100_A7PLE5 Cluster: Chromosome chr7 scaffold_20, whole genome shotgun sequence; n=1; Vitis vinifera|Rep: Chromosome chr7 scaffold_20, whole genome shotgun sequence - Vitis vinifera (Grape), partial (54%)
GhmiR172-2	TC259821	1	18.534	1	20	596	615	AGAAUCCUGAUGAUGCUGCA	UGCAGCAUCAUCAGGAUUCC	Cleavage	similar to UniRef100_A7PLE5 Cluster: Chromosome chr7 scaffold_20, whole genome shotgun sequence; n=1; Vitis vinifera|Rep: Chromosome chr7 scaffold_20, whole genome shotgun sequence - Vitis vinifera (Grape), partial (17%)
GhmiR172-2	TC276428	1	22.674	1	20	347	366	AGAAUCCUGAUGAUGCUGCA	AGCAGCAUCAUCAGGAUUCU	Cleavage	similar to UniRef100_Q106U2 Cluster: AP2-related transcription factor AP2L3; n=1; Picea abies|Rep: AP2-related transcription factor AP2L3 - Picea abies (Norway spruce) (Picea excelsa), partial (5%)
GhmiR172-2	TC276199	1	18.256	1	20	1056	1075	AGAAUCCUGAUGAUGCUGCA	AGCAGCAUCAUCAGGAUUCU	Cleavage	similar to UniRef100_A7PIB5 Cluster: Chromosome chr13 scaffold_17, whole genome shotgun sequence; n=1; Vitis vinifera|Rep: Chromosome chr13 scaffold_17, whole genome shotgun sequence - Vitis vinifera (Grape), partial (44%)
GhmiR172-2	TC251459	2	18.038	1	20	1094	1113	AGAAUCCUGAUGAUGCUGCA	AGCAGCAUCAUCAGGAUUCC	Cleavage	similar to UniRef100_P47927 Cluster: Floral homeotic protein APETALA 2; n=1; Arabidopsis thaliana|Rep: Floral homeotic protein APETALA 2 - Arabidopsis thaliana (Mouse-ear cress), partial (48%)
GhmiR172-2	TC267470	2	9.007	1	20	490	509	AGAAUCCUGAUGAUGCUGCA	UGCAGCAUCAUCAAGAUUUU	Cleavage	similar to UniRef100_A7NZC0 Cluster: Chromosome chr6 scaffold_3, whole genome shotgun sequence; n=1; Vitis vinifera|Rep: Chromosome chr6 scaffold_3, whole genome shotgun sequence - Vitis vinifera (Grape), partial (24%)
GhmiR172-2	TC251161	2	6.808	1	20	1499	1518	AGAAUCCUGAUGAUGCUGCA	UGCAGCAUCAUCAAGAUUUU	Cleavage	similar to UniRef100_Q9SK03 Cluster: Ethylene-responsive transcription factor RELATED TO APETALA2 7; n=1; Arabidopsis thaliana|Rep: Ethylene-responsive transcription factor RELATED TO APETALA2 7 - Arabidopsis thaliana (Mouse-ear cress), partial (41%)
GhmiR172-2	TC231199	3	18.336	1	21	374	394	AGAAUCCUGAUGAUGCUGCAG	CUGCAGCAUCAAUAGGAUUAU	Translation	similar to UniRef100_A7P710 Cluster: Chromosome chr9 scaffold_7, whole genome shotgun sequence; n=1; Vitis vinifera|Rep: Chromosome chr9 scaffold_7, whole genome shotgun sequence - Vitis vinifera (Grape), partial (57%)
GhmiR172-2	TC243398	3	16.816	1	21	491	511	AGAAUCCUGAUGAUGCUGCAG	CUGCAGCAUCAAUAGGAUUAU	Translation	similar to UniRef100_A7PEE5 Cluster: Chromosome chr11 scaffold_13, whole genome shotgun sequence; n=1; Vitis vinifera|Rep: Chromosome chr11 scaffold_13, whole genome shotgun sequence - Vitis vinifera (Grape), partial (56%)
GhmiR172-2	TC257610	3	13.983	1	20	535	554	AGAAUCCUGAUGAUGCUGCA	AGCAGCAUCAUCAGCAUUUU	Cleavage	similar to UniRef100_A7P8V0 Cluster: Chromosome chr3 scaffold_8, whole genome shotgun sequence; n=1; Vitis vinifera|Rep: Chromosome chr3 scaffold_8, whole genome shotgun sequence - Vitis vinifera (Grape), partial (56%)
GhmiR172-2	DT053268	3	13.405	1	21	158	178	AGAAUCCUGAUGAUGCUGCAG	UUGUAGCGUCACUAGGGUUCU	Translation	similar to UniRef100_O93440 Cluster: Winged-helix transcription factor; n=1; Gallus gallus|Rep: Winged-helix transcription factor - Gallus gallus (Chicken), partial (4%)
GhmiR172-2	TC253864	3	14.786	1	21	551	571	AGAAUCCUGAUGAUGCUGCAG	UUGCAGUAAUAUUAGGAUUUU	Cleavage	similar to UniRef100_Q0DSU0 Cluster: Os03g0288400 protein; n=1; Oryza sativa Japonica Group|Rep: Os03g0288400 protein - Oryza sativa subsp. japonica (Rice), partial (76%)
GhmiR172-2	BE054528	3	9.133	1	21	567	587	AGAAUCCUGAUGAUGCUGCAG	UUGCAGUAAUAUUAGGAUUUU	Cleavage	similar to UniRef100_O23274 Cluster: Kinesin like protein; n=2; Arabidopsis thaliana|Rep: Kinesin like protein - Arabidopsis thaliana (Mouse-ear cress), partial (6%)
GhmiR172-2	TC247951	3	16.467	1	21	587	607	AGAAUCCUGAUGAUGCUGCAG	UUGCAGUAAUAUUAGGAUUUU	Cleavage	similar to UniRef100_O23274 Cluster: Kinesin like protein; n=2; Arabidopsis thaliana|Rep: Kinesin like protein - Arabidopsis thaliana (Mouse-ear cress), partial (6%)
GhmiR172-2	TC268375	3	22.888	1	21	418	438	AGAAUCCUGAUGAUGCUGCAG	UUGCUGGAUUAUCAGGAUUUU	Cleavage	similar to UniRef100_A7QVC0 Cluster: Chromosome chr2 scaffold_187, whole genome shotgun sequence; n=1; Vitis vinifera|Rep: Chromosome chr2 scaffold_187, whole genome shotgun sequence - Vitis vinifera (Grape), partial (24%)
GhmiR172-2	ES839326	3	23.092	1	21	325	345	AGAAUCCUGAUGAUGCUGCAG	UUGGAGCAUCUCCAGGAUUCU	Translation	similar to UniRef100_A7NYZ7 Cluster: Chromosome chr6 scaffold_3, whole genome shotgun sequence; n=1; Vitis vinifera|Rep: Chromosome chr6 scaffold_3, whole genome shotgun sequence - Vitis vinifera (Grape), partial (28%)
GhmiR172-3	NP385929	2	10.617	1	21	318	338	GCAGCAUUAUCAAGAUUCACA	UGUGAAUGGUGAUAAUGCUGC	Cleavage	GB|AF037051.1|AAB94892.1 glutathione peroxidase [Gossypium hirsutum]
GhmiR172-3	TC242058	2	14.44	1	20	735	754	GCAGCAUUAUCAAGAUUCAC	UUGAAUCAUGAUAAUGCUGC	Cleavage	similar to UniRef100_UPI000034F37F Cluster: KEA6 (K+ efflux antiporter 6); potassium:hydrogen antiporter; n=1; Arabidopsis thaliana|Rep: KEA6 (K+ efflux antiporter 6); potassium:hydrogen antiporter - Arabidopsis thaliana, partial (14%)
GhmiR172-3	FL577388	3	19.574	1	21	177	197	GCAGCAUUAUCAAGAUUCACA	UGUGAAGCUUGAUGAUGAUGC	Cleavage
GhmiR172-3	CA997811	2.5	13.254	1	21	23	43	GCAGCAUUAUCAAGAUUCACA	UGAGAAUCCUGAUGAUGCUGC	Cleavage
GhmiR172-3	DN799965	2.5	21.582	1	21	194	214	GCAGCAUUAUCAAGAUUCACA	UGGGAAUCCUGAUGAUGCUGC	Cleavage	similar to UniRef100_Q9AXI4 Cluster: APETAL2-like protein; n=1; Pisum sativum|Rep: APETAL2-like protein - Pisum sativum (Garden pea), partial (8%)
GhmiR172-3	BQ403684	2.5	17.514	1	21	85	105	GCAGCAUUAUCAAGAUUCACA	UGUGAAUCUUUCUGAUGCUGC	Translation	similar to UniRef100_A7PDU5 Cluster: Chromosome chr11 scaffold_13, whole genome shotgun sequence; n=1; Vitis vinifera|Rep: Chromosome chr11 scaffold_13, whole genome shotgun sequence - Vitis vinifera (Grape), partial (56%)
GhmiR172-3	DT459254	2.5	21.623	1	21	357	377	GCAGCAUUAUCAAGAUUCACA	UGGGAAUCCUGAUGAUGCUGC	Cleavage	similar to UniRef100_Q8VWW8 Cluster: Transcription factor AHAP2; n=1; Malus x domestica|Rep: Transcription factor AHAP2 - Malus domestica (Apple) (Malus sylvestris), partial (5%)
GhmiR172-3	CO105896	2.5	15.769	1	21	350	370	GCAGCAUUAUCAAGAUUCACA	UGAGAAUCCUGAUGAUGCUGC	Cleavage	weakly similar to UniRef100_Q9XHD3 Cluster: PHAP2B protein; n=1; Petunia x hybrida|Rep: PHAP2B protein - Petunia hybrida (Petunia), partial (12%)
GhmiR172-3	GR708719	2	6.889	1	20	866	885	GCAGCAUUAUCAAGAUUCAC	GUGAAACUUGAAAAUGCUGC	Translation	similar to UniRef100_Q8LEM8 Cluster: 60S ribosomal protein L37-3; n=2; Arabidopsis thaliana|Rep: 60S ribosomal protein L37-3 - Arabidopsis thaliana (Mouse-ear cress), complete
GhmiR172-3	TC276368	2	10.562	1	20	579	598	GCAGCAUUAUCAAGAUUCAC	GUGAAACUUGAAAAUGCUGC	Translation	similar to UniRef100_A7PY55 Cluster: Chromosome chr15 scaffold_37, whole genome shotgun sequence; n=1; Vitis vinifera|Rep: Chromosome chr15 scaffold_37, whole genome shotgun sequence - Vitis vinifera (Grape), partial (36%)
GhmiR172-3	TC236929	3	17.368	1	20	76	95	GCAGCAUUAUCAAGAUUCAC	GUGGAUGUUGAUAAUGUUGG	Cleavage	similar to UniRef100_A7P0Z1 Cluster: Chromosome chr19 scaffold_4, whole genome shotgun sequence; n=1; Vitis vinifera|Rep: Chromosome chr19 scaffold_4, whole genome shotgun sequence - Vitis vinifera (Grape), partial (46%)
GhmiR172-3	TC267265	3	10.674	1	20	243	262	GCAGCAUUAUCAAGAUUCAC	AUGAAACAUGAUAAUGCUGC	Cleavage	similar to UniRef100_A7R3M3 Cluster: Chromosome undetermined scaffold_540, whole genome shotgun sequence; n=1; Vitis vinifera|Rep: Chromosome undetermined scaffold_540, whole genome shotgun sequence - Vitis vinifera (Grape), partial (82%)
GhmiR172-3	TC275136	3	17.166	1	20	562	580	GCAGCAUUAUCAAGAUUCAC	GUGAAU-UUGAUAAUGCUGG	Cleavage	homologue to UniRef100_Q9SPE2 Cluster: Serine/threonine protein phosphatase; n=1; Malus x domestica|Rep: Serine/threonine protein phosphatase - Malus domestica (Apple) (Malus sylvestris), partial (65%)
GhmiR172-3	TC238391	3	17.166	1	20	587	605	GCAGCAUUAUCAAGAUUCAC	GUGAAU-UUGAUAAUGCUGG	Cleavage	homologue to UniRef100_Q9SPE2 Cluster: Serine/threonine protein phosphatase; n=1; Malus x domestica|Rep: Serine/threonine protein phosphatase - Malus domestica (Apple) (Malus sylvestris), partial (48%)
GhmiR172-3	TC246333	3	17.166	1	20	1001	1019	GCAGCAUUAUCAAGAUUCAC	GUGAAU-UUGAUAAUGCUGG	Cleavage	homologue to UniRef100_Q9SPE2 Cluster: Serine/threonine protein phosphatase; n=1; Malus x domestica|Rep: Serine/threonine protein phosphatase - Malus domestica (Apple) (Malus sylvestris), partial (97%)
GhmiR2111-1	CO099476	0.5	20.729	1	20	262	281	UAAUCUGCAUCCUGAGGUUU	GAACCUCAGGAUGCAGAUUA	Cleavage	weakly similar to UniRef100_Q9LI89 Cluster: F-box/Kelch-repeat protein At3g27150; n=1; Arabidopsis thaliana|Rep: F-box/Kelch-repeat protein At3g27150 - Arabidopsis thaliana (Mouse-ear cress), partial (28%)
GhmiR2111-1	TC273452	3	8.18	1	21	18	38	UAAUCUGCAUCCUGAGGUUUG	UGAGCCUCAGGAUGUAGAUAA	Cleavage	similar to UniRef100_Q56TL1 Cluster: Late elongated hypocotyl; n=1; Castanea sativa|Rep: Late elongated hypocotyl - Castanea sativa (Sweet chestnut), partial (20%)
GhmiR2111-1	TC232084	3	16.002	1	20	427	446	UAAUCUGCAUCCUGAGGUUU	AAACCUCAGGAAGUGGAUUC	Translation	similar to UniRef100_A0MMD6 Cluster: Xyloglucan endotransglycosylase 1; n=1; Litchi chinensis|Rep: Xyloglucan endotransglycosylase 1 - Litchi chinensis (Lychee), partial (92%)
GhmiR2111-1	TC254111	3	14.927	1	20	267	286	UAAUCUGCAUCCUGAGGUUU	AGACCUAAAGGUGCAGAUUA	Cleavage	weakly similar to UniRef100_Q5JM91 Cluster: Ripening-related protein-like; n=2; Oryza sativa Japonica Group|Rep: Ripening-related protein-like - Oryza sativa subsp. japonica (Rice), partial (34%)
GhmiR2111-1	TC257064	3	15.509	1	20	639	658	UAAUCUGCAUCCUGAGGUUU	AGACCUAAAGGUGCAGAUUA	Cleavage	similar to UniRef100_Q9LTI2 Cluster: Ripening-related protein-like; hydrolase-like; n=1; Arabidopsis thaliana|Rep: Ripening-related protein-like; hydrolase-like - Arabidopsis thaliana (Mouse-ear cress), partial (30%)
GhmiR2111-1	TC258034	3	14.181	1	20	1126	1145	UAAUCUGCAUCCUGAGGUUU	AGACCUAAAGGUGCAGAUUA	Cleavage	similar to UniRef100_Q9LTI1 Cluster: Ripening-related protein-like; hydrolase-like; n=2; Arabidopsis thaliana|Rep: Ripening-related protein-like; hydrolase-like - Arabidopsis thaliana (Mouse-ear cress), partial (65%)
GhmiR2111-1	TC247220	3	15.136	1	20	885	904	UAAUCUGCAUCCUGAGGUUU	AGACCUAAAGGUGCAGAUUA	Cleavage	weakly similar to UniRef100_Q9LTI2 Cluster: Ripening-related protein-like; hydrolase-like; n=1; Arabidopsis thaliana|Rep: Ripening-related protein-like; hydrolase-like - Arabidopsis thaliana (Mouse-ear cress), partial (85%)
GhmiR2111-2	CO099476	0.5	20.729	1	20	262	281	UAAUCUGCAUCCUGAGGUUU	GAACCUCAGGAUGCAGAUUA	Cleavage	weakly similar to UniRef100_Q9LI89 Cluster: F-box/Kelch-repeat protein At3g27150; n=1; Arabidopsis thaliana|Rep: F-box/Kelch-repeat protein At3g27150 - Arabidopsis thaliana (Mouse-ear cress), partial (28%)
GhmiR2111-2	TC273452	3	8.18	1	20	19	38	UAAUCUGCAUCCUGAGGUUU	GAGCCUCAGGAUGUAGAUAA	Cleavage	similar to UniRef100_Q56TL1 Cluster: Late elongated hypocotyl; n=1; Castanea sativa|Rep: Late elongated hypocotyl - Castanea sativa (Sweet chestnut), partial (20%)
GhmiR2111-2	TC232084	3	16.002	1	20	427	446	UAAUCUGCAUCCUGAGGUUU	AAACCUCAGGAAGUGGAUUC	Translation	similar to UniRef100_A0MMD6 Cluster: Xyloglucan endotransglycosylase 1; n=1; Litchi chinensis|Rep: Xyloglucan endotransglycosylase 1 - Litchi chinensis (Lychee), partial (92%)
GhmiR2111-2	TC254111	3	14.927	1	20	267	286	UAAUCUGCAUCCUGAGGUUU	AGACCUAAAGGUGCAGAUUA	Cleavage	weakly similar to UniRef100_Q5JM91 Cluster: Ripening-related protein-like; n=2; Oryza sativa Japonica Group|Rep: Ripening-related protein-like - Oryza sativa subsp. japonica (Rice), partial (34%)
GhmiR2111-2	TC257064	3	15.509	1	20	639	658	UAAUCUGCAUCCUGAGGUUU	AGACCUAAAGGUGCAGAUUA	Cleavage	similar to UniRef100_Q9LTI2 Cluster: Ripening-related protein-like; hydrolase-like; n=1; Arabidopsis thaliana|Rep: Ripening-related protein-like; hydrolase-like - Arabidopsis thaliana (Mouse-ear cress), partial (30%)
GhmiR2111-2	TC258034	3	14.181	1	20	1126	1145	UAAUCUGCAUCCUGAGGUUU	AGACCUAAAGGUGCAGAUUA	Cleavage	similar to UniRef100_Q9LTI1 Cluster: Ripening-related protein-like; hydrolase-like; n=2; Arabidopsis thaliana|Rep: Ripening-related protein-like; hydrolase-like - Arabidopsis thaliana (Mouse-ear cress), partial (65%)
GhmiR2111-2	TC247220	3	15.136	1	20	885	904	UAAUCUGCAUCCUGAGGUUU	AGACCUAAAGGUGCAGAUUA	Cleavage	weakly similar to UniRef100_Q9LTI2 Cluster: Ripening-related protein-like; hydrolase-like; n=1; Arabidopsis thaliana|Rep: Ripening-related protein-like; hydrolase-like - Arabidopsis thaliana (Mouse-ear cress), partial (85%)
GhmiR2218	EV485900	3	20.281	1	21	696	716	UUGCCGAUUCCACCCAUGCCU	GGGCAUGGAUGGGGUUGGUAA	Cleavage	homologue to UniRef100_Q9FUU4 Cluster: Cinnamate-4-hydroxylase; n=1; Gossypium arboreum|Rep: Cinnamate-4-hydroxylase - Gossypium arboreum (Tree cotton), partial (39%)
GhmiR2218	ES805590	3	22.866	1	20	536	555	UUGCCGAUUCCACCCAUGCC	AGUAUGGAUGGAAUUGGCAA	Cleavage	similar to UniRef100_A7QR25 Cluster: Chromosome undetermined scaffold_147, whole genome shotgun sequence; n=1; Vitis vinifera|Rep: Chromosome undetermined scaffold_147, whole genome shotgun sequence - Vitis vinifera (Grape), partial (10%)
GhmiR2218	TC277739	3	22.656	1	20	402	421	UUGCCGAUUCCACCCAUGCC	AGUAUGGAUGGAAUUGGCAA	Cleavage	similar to UniRef100_A7QR25 Cluster: Chromosome undetermined scaffold_147, whole genome shotgun sequence; n=1; Vitis vinifera|Rep: Chromosome undetermined scaffold_147, whole genome shotgun sequence - Vitis vinifera (Grape), partial (76%)
GhmiR2218	ES807202	2.5	24.015	1	20	268	287	UUGCCGAUUCCACCCAUGCC	GGAAUGGGUGGCAUCGGUAA	Translation	similar to UniRef100_Q7XBF0 Cluster: NBS-type resistance protein; n=1; Gossypium barbadense|Rep: NBS-type resistance protein - Gossypium barbadense (Sea-island cotton) (Egyptian cotton), complete
GhmiR2218	TC235376	2.5	21.967	1	20	219	238	UUGCCGAUUCCACCCAUGCC	GGAAUGGGUGGCAUCGGUAA	Translation	weakly similar to UniRef100_A7PQ15 Cluster: Chromosome chr18 scaffold_24, whole genome shotgun sequence; n=1; Vitis vinifera|Rep: Chromosome chr18 scaffold_24, whole genome shotgun sequence - Vitis vinifera (Grape), partial (29%)
GhmiR2947	CO105636	3	19.581	1	22	432	453	UAUACCGUGCCCAUGACUGUAG	CUGCAGUCAUGGGCACGGUUUC	Cleavage	similar to UniRef100_A7QSX3 Cluster: Chromosome chr14 scaffold_164, whole genome shotgun sequence; n=1; Vitis vinifera|Rep: Chromosome chr14 scaffold_164, whole genome shotgun sequence - Vitis vinifera (Grape), partial (10%)
GhmiR2950-1.1	AW729887	3	22.775	1	21	1071	1091	UGGUGUGCAGGGGGUGGAAUA	UAUUCUACUCUCUGCGCAUCG	Cleavage	similar to UniRef100_Q0KB89 Cluster: Uncharacterized conserved protein; n=1; Ralstonia eutropha H16|Rep: Uncharacterized conserved protein - Ralstonia eutropha (strain ATCC 17699 / H16 / DSM 428 / Stanier 337)(Cupriavidus necator (strain ATCC 17699 / H16 / DSM 428 / Stanier337)), partial (6%)
GhmiR2950-1.1	BM358931	3	22.601	1	21	468	488	UGGUGUGCAGGGGGUGGAAUA	UGUUCCACCUGCUGCACACUG	Translation	similar to UniRef100_Q3L7F2 Cluster: Cyclopropane fatty acid synthase; n=1; Gossypium hirsutum|Rep: Cyclopropane fatty acid synthase - Gossypium hirsutum (Upland cotton) (Gossypium mexicanum), partial (14%)
GhmiR2950-1.1	TC260975	2.5	18.746	1	20	360	379	UGGUGUGCAGGGGGUGGAAU	AGUCCAUCCCUUGCACGCCA	Cleavage	similar to UniRef100_A7PYN7 Cluster: Chromosome chr12 scaffold_38, whole genome shotgun sequence; n=1; Vitis vinifera|Rep: Chromosome chr12 scaffold_38, whole genome shotgun sequence - Vitis vinifera (Grape), partial (98%)
GhmiR2950-1.1	AI727192	2.5	18.441	1	20	212	231	UGGUGUGCAGGGGGUGGAAU	AGUCCAUCCCUUGCACGCCA	Cleavage	similar to UniRef100_A7PYN7 Cluster: Chromosome chr12 scaffold_38, whole genome shotgun sequence; n=1; Vitis vinifera|Rep: Chromosome chr12 scaffold_38, whole genome shotgun sequence - Vitis vinifera (Grape), partial (50%)
GhmiR2950-1.1	BF271544	2.5	15.555	1	20	153	172	UGGUGUGCAGGGGGUGGAAU	AGUCCAUCCCUUGCACGCCA	Cleavage	similar to UniRef100_A7PYN7 Cluster: Chromosome chr12 scaffold_38, whole genome shotgun sequence; n=1; Vitis vinifera|Rep: Chromosome chr12 scaffold_38, whole genome shotgun sequence - Vitis vinifera (Grape), partial (34%)
GhmiR2950-1.1	TC236767	3	21.236	1	21	971	991	UGGUGUGCAGGGGGUGGAAUA	UAUGCCUCUCUCUGCACACCA	Cleavage	weakly similar to UniRef100_A7PNH7 Cluster: Chromosome chr1 scaffold_22, whole genome shotgun sequence; n=1; Vitis vinifera|Rep: Chromosome chr1 scaffold_22, whole genome shotgun sequence - Vitis vinifera (Grape), partial (38%)
GhmiR2950-1.1	TC242859	2.5	11.144	1	20	319	338	UGGUGUGCAGGGGGUGGAAU	AGUCCGCCGCCUGCACACCA	Cleavage	similar to UniRef100_A7P6C0 Cluster: Chromosome chr9 scaffold_7, whole genome shotgun sequence; n=1; Vitis vinifera|Rep: Chromosome chr9 scaffold_7, whole genome shotgun sequence - Vitis vinifera (Grape), partial (54%)
GhmiR2950-1.1	TC272803	3	17.387	1	20	1179	1198	UGGUGUGCAGGGGGUGGAAU	AUUGUACUCUCUGCGCACCA	Cleavage	homologue to UniRef100_P53504 Cluster: Actin-1; n=1; Sorghum bicolor|Rep: Actin-1 - Sorghum bicolor (Sorghum) (Sorghum vulgare), partial (18%)
GhmiR2950-1.1	ES813827	3	16.308	1	20	644	663	UGGUGUGCAGGGGGUGGAAU	AUCCCGCUUCUUGCACACCA	Cleavage	homologue to UniRef100_A7Q6B8 Cluster: Chromosome chr11 scaffold_56, whole genome shotgun sequence; n=1; Vitis vinifera|Rep: Chromosome chr11 scaffold_56, whole genome shotgun sequence - Vitis vinifera (Grape), partial (8%)
GhmiR2950-1.1	ES809326	2.5	9.385	1	20	324	343	UGGUGUGCAGGGGGUGGAAU	AGUCCGCCGCCUGCACACCA	Cleavage	similar to UniRef100_A7P6C0 Cluster: Chromosome chr9 scaffold_7, whole genome shotgun sequence; n=1; Vitis vinifera|Rep: Chromosome chr9 scaffold_7, whole genome shotgun sequence - Vitis vinifera (Grape), partial (36%)
GhmiR2950-1.1	DW498922	3	20.046	1	20	21	40	UGGUGUGCAGGGGGUGGAAU	AUUUCUCUUCCUGCACACUA	Cleavage
GhmiR2950-1.1	CO091815	3	13.821	1	20	367	386	UGGUGUGCAGGGGGUGGAAU	AUUCCUUCCCCUACAUACCA	Cleavage	similar to UniRef100_Q6XK25 Cluster: Alpha-tubulin 2; n=1; Populus tremuloides|Rep: Alpha-tubulin 2 - Populus tremuloides (Quaking aspen), partial (24%)
GhmiR2950-1.1	CO098321	3	15.146	1	20	331	350	UGGUGUGCAGGGGGUGGAAU	AUUCCCCCCCCAGUAUACCA	Translation	similar to UniRef100_Q6VAF6 Cluster: Tubulin beta-6 chain; n=1; Gossypium hirsutum|Rep: Tubulin beta-6 chain - Gossypium hirsutum (Upland cotton) (Gossypium mexicanum), partial (14%)
GhmiR2950-1.2	AW729887	3	22.775	1	21	1071	1091	UGGUGUGCAGGGGGUGGAAUA	UAUUCUACUCUCUGCGCAUCG	Cleavage	similar to UniRef100_Q0KB89 Cluster: Uncharacterized conserved protein; n=1; Ralstonia eutropha H16|Rep: Uncharacterized conserved protein - Ralstonia eutropha (strain ATCC 17699 / H16 / DSM 428 / Stanier 337)(Cupriavidus necator (strain ATCC 17699 / H16 / DSM 428 / Stanier337)), partial (6%)
GhmiR2950-1.2	BM358931	3	22.601	1	21	468	488	UGGUGUGCAGGGGGUGGAAUA	UGUUCCACCUGCUGCACACUG	Translation	similar to UniRef100_Q3L7F2 Cluster: Cyclopropane fatty acid synthase; n=1; Gossypium hirsutum|Rep: Cyclopropane fatty acid synthase - Gossypium hirsutum (Upland cotton) (Gossypium mexicanum), partial (14%)
GhmiR2950-1.2	TC260975	2.5	18.746	1	20	360	379	UGGUGUGCAGGGGGUGGAAU	AGUCCAUCCCUUGCACGCCA	Cleavage	similar to UniRef100_A7PYN7 Cluster: Chromosome chr12 scaffold_38, whole genome shotgun sequence; n=1; Vitis vinifera|Rep: Chromosome chr12 scaffold_38, whole genome shotgun sequence - Vitis vinifera (Grape), partial (98%)
GhmiR2950-1.2	AI727192	2.5	18.441	1	20	212	231	UGGUGUGCAGGGGGUGGAAU	AGUCCAUCCCUUGCACGCCA	Cleavage	similar to UniRef100_A7PYN7 Cluster: Chromosome chr12 scaffold_38, whole genome shotgun sequence; n=1; Vitis vinifera|Rep: Chromosome chr12 scaffold_38, whole genome shotgun sequence - Vitis vinifera (Grape), partial (50%)
GhmiR2950-1.2	BF271544	2.5	15.555	1	20	153	172	UGGUGUGCAGGGGGUGGAAU	AGUCCAUCCCUUGCACGCCA	Cleavage	similar to UniRef100_A7PYN7 Cluster: Chromosome chr12 scaffold_38, whole genome shotgun sequence; n=1; Vitis vinifera|Rep: Chromosome chr12 scaffold_38, whole genome shotgun sequence - Vitis vinifera (Grape), partial (34%)
GhmiR2950-1.2	TC236767	3	21.236	1	21	971	991	UGGUGUGCAGGGGGUGGAAUA	UAUGCCUCUCUCUGCACACCA	Cleavage	weakly similar to UniRef100_A7PNH7 Cluster: Chromosome chr1 scaffold_22, whole genome shotgun sequence; n=1; Vitis vinifera|Rep: Chromosome chr1 scaffold_22, whole genome shotgun sequence - Vitis vinifera (Grape), partial (38%)
GhmiR2950-1.2	TC242859	2.5	11.144	1	20	319	338	UGGUGUGCAGGGGGUGGAAU	AGUCCGCCGCCUGCACACCA	Cleavage	similar to UniRef100_A7P6C0 Cluster: Chromosome chr9 scaffold_7, whole genome shotgun sequence; n=1; Vitis vinifera|Rep: Chromosome chr9 scaffold_7, whole genome shotgun sequence - Vitis vinifera (Grape), partial (54%)
GhmiR2950-1.2	TC272803	3	17.387	1	20	1179	1198	UGGUGUGCAGGGGGUGGAAU	AUUGUACUCUCUGCGCACCA	Cleavage	homologue to UniRef100_P53504 Cluster: Actin-1; n=1; Sorghum bicolor|Rep: Actin-1 - Sorghum bicolor (Sorghum) (Sorghum vulgare), partial (18%)
GhmiR2950-1.2	ES813827	3	16.308	1	20	644	663	UGGUGUGCAGGGGGUGGAAU	AUCCCGCUUCUUGCACACCA	Cleavage	homologue to UniRef100_A7Q6B8 Cluster: Chromosome chr11 scaffold_56, whole genome shotgun sequence; n=1; Vitis vinifera|Rep: Chromosome chr11 scaffold_56, whole genome shotgun sequence - Vitis vinifera (Grape), partial (8%)
GhmiR2950-1.2	ES809326	2.5	9.385	1	20	324	343	UGGUGUGCAGGGGGUGGAAU	AGUCCGCCGCCUGCACACCA	Cleavage	similar to UniRef100_A7P6C0 Cluster: Chromosome chr9 scaffold_7, whole genome shotgun sequence; n=1; Vitis vinifera|Rep: Chromosome chr9 scaffold_7, whole genome shotgun sequence - Vitis vinifera (Grape), partial (36%)
GhmiR2950-1.2	DW498922	3	20.046	1	20	21	40	UGGUGUGCAGGGGGUGGAAU	AUUUCUCUUCCUGCACACUA	Cleavage
GhmiR2950-1.2	CO091815	3	13.821	1	20	367	386	UGGUGUGCAGGGGGUGGAAU	AUUCCUUCCCCUACAUACCA	Cleavage	similar to UniRef100_Q6XK25 Cluster: Alpha-tubulin 2; n=1; Populus tremuloides|Rep: Alpha-tubulin 2 - Populus tremuloides (Quaking aspen), partial (24%)
GhmiR2950-1.2	CO098321	3	15.146	1	20	331	350	UGGUGUGCAGGGGGUGGAAU	AUUCCCCCCCCAGUAUACCA	Translation	similar to UniRef100_Q6VAF6 Cluster: Tubulin beta-6 chain; n=1; Gossypium hirsutum|Rep: Tubulin beta-6 chain - Gossypium hirsutum (Upland cotton) (Gossypium mexicanum), partial (14%)
GhmiR390-1.1	TC275010	1.5	15.45	1	21	205	225	AAGCUCAGGAGGGAUAGCGCC	GGUGCUAUCCCACCUGAGCUU	Translation
GhmiR390-1.1	TC242082	1.5	15.037	1	21	345	365	AAGCUCAGGAGGGAUAGCGCC	GGUGCUAUCCCACCUGAGCUU	Translation
GhmiR390-1.1	TC277595	2	9.523	1	21	215	235	AAGCUCAGGAGGGAUAGCGCC	GGUGCUAUCCUACCUGAGCUU	Translation
GhmiR390-1.1	TC272586	2	10.805	1	21	155	175	AAGCUCAGGAGGGAUAGCGCC	GGUGCUAUCCUACCUGAGCUU	Translation	similar to UniRef100_Q0IX78 Cluster: Os10g0460600 protein; n=2; Oryza sativa|Rep: Os10g0460600 protein - Oryza sativa subsp. japonica (Rice), partial (20%)
GhmiR390-1.1	CO075666	2	9.072	1	21	227	247	AAGCUCAGGAGGGAUAGCGCC	GGUGCUAUCCUACCUGAGCUU	Translation
GhmiR390-1.1	TC276618	2.5	18.733	1	21	398	418	AAGCUCAGGAGGGAUAGCGCC	GGUGCUAUCCUUCCUUAGCUU	Cleavage	homologue to UniRef100_A7PEE2 Cluster: Chromosome chr11 scaffold_13, whole genome shotgun sequence; n=1; Vitis vinifera|Rep: Chromosome chr11 scaffold_13, whole genome shotgun sequence - Vitis vinifera (Grape), partial (50%)
GhmiR390-1.1	ES828745	2	10.517	1	21	331	351	AAGCUCAGGAGGGAUAGCGCC	GGUGCUAUCCUACCUGAGCUU	Translation
GhmiR390-1.1	TC240667	2.5	22.065	1	21	214	234	AAGCUCAGGAGGGAUAGCGCC	GGAGUUAUCCUUCUUGAGCUU	Cleavage	weakly similar to UniRef100_A7QW28 Cluster: Chromosome undetermined scaffold_197, whole genome shotgun sequence; n=1; Vitis vinifera|Rep: Chromosome undetermined scaffold_197, whole genome shotgun sequence - Vitis vinifera (Grape), partial (35%)
GhmiR390-1.1	CO115013	2.5	17.142	1	21	404	424	AAGCUCAGGAGGGAUAGCGCC	GGUGUUAUCCCUGUUGAGCUU	Translation	weakly similar to UniRef100_Q9LVP0 Cluster: Receptor-like protein kinase; n=1; Arabidopsis thaliana|Rep: Receptor-like protein kinase - Arabidopsis thaliana (Mouse-ear cress), partial (25%)
GhmiR390-1.1	ES818319	2.5	20.253	1	21	577	597	AAGCUCAGGAGGGAUAGCGCC	GGUGUUAUCCCUGUUGAGCUU	Translation	similar to UniRef100_Q9LVP0 Cluster: Receptor-like protein kinase; n=1; Arabidopsis thaliana|Rep: Receptor-like protein kinase - Arabidopsis thaliana (Mouse-ear cress), partial (29%)
GhmiR390-1.1	TC271473	3	8.141	1	21	216	236	AAGCUCAGGAGGGAUAGCGCC	GGUGCUAUCCUACCUGAGCUA	Translation
GhmiR390-1.1	DW502659	2.5	10.966	1	21	208	228	AAGCUCAGGAGGGAUAGCGCC	GGCAAUAUCUCUCCUGAGCUU	Cleavage	weakly similar to UniRef100_Q5NXT9 Cluster: Glutamine-dependent NAD+ synthetase; n=1; Azoarcus sp. EbN1|Rep: Glutamine-dependent NAD+ synthetase - Azoarcus sp. (strain EbN1) (Aromatoleum aromaticum (strain EbN1)), partial (4%)
GhmiR390-1.1	DW503626	2.5	13.936	1	21	218	238	AAGCUCAGGAGGGAUAGCGCC	GGUGCUAUCCGACCUGAGCUU	Translation
GhmiR390-1.1	TC266640	2.5	22.516	1	21	161	181	AAGCUCAGGAGGGAUAGCGCC	GGAGCAAUCCCUUCUGAGCUU	Cleavage	similar to UniRef100_A7NXS2 Cluster: Chromosome chr5 scaffold_2, whole genome shotgun sequence; n=1; Vitis vinifera|Rep: Chromosome chr5 scaffold_2, whole genome shotgun sequence - Vitis vinifera (Grape), partial (25%)
GhmiR390-1.1	TC250886	2.5	23.574	1	20	1185	1204	AAGCUCAGGAGGGAUAGCGC	GCCCUGUCCCUCCUGAGCUG	Cleavage	similar to UniRef100_P93008 Cluster: DEAD-box ATP-dependent RNA helicase 21; n=1; Arabidopsis thaliana|Rep: DEAD-box ATP-dependent RNA helicase 21 - Arabidopsis thaliana (Mouse-ear cress), partial (58%)
GhmiR390-1.1	TC236002	3	12.978	1	20	22	41	AAGCUCAGGAGGGAUAGCGC	GCGCUAUCCCUCUAGGGUUU	Cleavage	similar to UniRef100_A7P4I3 Cluster: Chromosome chr4 scaffold_6, whole genome shotgun sequence; n=1; Vitis vinifera|Rep: Chromosome chr4 scaffold_6, whole genome shotgun sequence - Vitis vinifera (Grape), partial (40%)
GhmiR390-1.1	TC266622	3	16.736	1	21	252	272	AAGCUCAGGAGGGAUAGCGCC	GGUGCUAUCCUACGUGAGCUU	Translation	similar to UniRef100_Q9FL00 Cluster: Emb|CAB62433.1|; n=1; Arabidopsis thaliana|Rep: Emb|CAB62433.1| - Arabidopsis thaliana (Mouse-ear cress), partial (37%)
GhmiR390-1.2	TC275010	1.5	15.45	1	21	205	225	AAGCUCAGGAGGGAUAGCGCC	GGUGCUAUCCCACCUGAGCUU	Translation
GhmiR390-1.2	TC242082	1.5	15.037	1	21	345	365	AAGCUCAGGAGGGAUAGCGCC	GGUGCUAUCCCACCUGAGCUU	Translation
GhmiR390-1.2	TC277595	2	9.523	1	21	215	235	AAGCUCAGGAGGGAUAGCGCC	GGUGCUAUCCUACCUGAGCUU	Translation
GhmiR390-1.2	TC272586	2	10.805	1	21	155	175	AAGCUCAGGAGGGAUAGCGCC	GGUGCUAUCCUACCUGAGCUU	Translation	similar to UniRef100_Q0IX78 Cluster: Os10g0460600 protein; n=2; Oryza sativa|Rep: Os10g0460600 protein - Oryza sativa subsp. japonica (Rice), partial (20%)
GhmiR390-1.2	CO075666	2	9.072	1	21	227	247	AAGCUCAGGAGGGAUAGCGCC	GGUGCUAUCCUACCUGAGCUU	Translation
GhmiR390-1.2	TC276618	2.5	18.733	1	21	398	418	AAGCUCAGGAGGGAUAGCGCC	GGUGCUAUCCUUCCUUAGCUU	Cleavage	homologue to UniRef100_A7PEE2 Cluster: Chromosome chr11 scaffold_13, whole genome shotgun sequence; n=1; Vitis vinifera|Rep: Chromosome chr11 scaffold_13, whole genome shotgun sequence - Vitis vinifera (Grape), partial (50%)
GhmiR390-1.2	ES828745	2	10.517	1	21	331	351	AAGCUCAGGAGGGAUAGCGCC	GGUGCUAUCCUACCUGAGCUU	Translation
GhmiR390-1.2	TC240667	2.5	22.065	1	21	214	234	AAGCUCAGGAGGGAUAGCGCC	GGAGUUAUCCUUCUUGAGCUU	Cleavage	weakly similar to UniRef100_A7QW28 Cluster: Chromosome undetermined scaffold_197, whole genome shotgun sequence; n=1; Vitis vinifera|Rep: Chromosome undetermined scaffold_197, whole genome shotgun sequence - Vitis vinifera (Grape), partial (35%)
GhmiR390-1.2	CO115013	2.5	17.142	1	21	404	424	AAGCUCAGGAGGGAUAGCGCC	GGUGUUAUCCCUGUUGAGCUU	Translation	weakly similar to UniRef100_Q9LVP0 Cluster: Receptor-like protein kinase; n=1; Arabidopsis thaliana|Rep: Receptor-like protein kinase - Arabidopsis thaliana (Mouse-ear cress), partial (25%)
GhmiR390-1.2	ES818319	2.5	20.253	1	21	577	597	AAGCUCAGGAGGGAUAGCGCC	GGUGUUAUCCCUGUUGAGCUU	Translation	similar to UniRef100_Q9LVP0 Cluster: Receptor-like protein kinase; n=1; Arabidopsis thaliana|Rep: Receptor-like protein kinase - Arabidopsis thaliana (Mouse-ear cress), partial (29%)
GhmiR390-1.2	TC271473	3	8.141	1	21	216	236	AAGCUCAGGAGGGAUAGCGCC	GGUGCUAUCCUACCUGAGCUA	Translation
GhmiR390-1.2	DW502659	2.5	10.966	1	21	208	228	AAGCUCAGGAGGGAUAGCGCC	GGCAAUAUCUCUCCUGAGCUU	Cleavage	weakly similar to UniRef100_Q5NXT9 Cluster: Glutamine-dependent NAD+ synthetase; n=1; Azoarcus sp. EbN1|Rep: Glutamine-dependent NAD+ synthetase - Azoarcus sp. (strain EbN1) (Aromatoleum aromaticum (strain EbN1)), partial (4%)
GhmiR390-1.2	DW503626	2.5	13.936	1	21	218	238	AAGCUCAGGAGGGAUAGCGCC	GGUGCUAUCCGACCUGAGCUU	Translation
GhmiR390-1.2	TC266640	2.5	22.516	1	21	161	181	AAGCUCAGGAGGGAUAGCGCC	GGAGCAAUCCCUUCUGAGCUU	Cleavage	similar to UniRef100_A7NXS2 Cluster: Chromosome chr5 scaffold_2, whole genome shotgun sequence; n=1; Vitis vinifera|Rep: Chromosome chr5 scaffold_2, whole genome shotgun sequence - Vitis vinifera (Grape), partial (25%)
GhmiR390-1.2	TC250886	2.5	23.574	1	20	1185	1204	AAGCUCAGGAGGGAUAGCGC	GCCCUGUCCCUCCUGAGCUG	Cleavage	similar to UniRef100_P93008 Cluster: DEAD-box ATP-dependent RNA helicase 21; n=1; Arabidopsis thaliana|Rep: DEAD-box ATP-dependent RNA helicase 21 - Arabidopsis thaliana (Mouse-ear cress), partial (58%)
GhmiR390-1.2	TC236002	3	12.978	1	20	22	41	AAGCUCAGGAGGGAUAGCGC	GCGCUAUCCCUCUAGGGUUU	Cleavage	similar to UniRef100_A7P4I3 Cluster: Chromosome chr4 scaffold_6, whole genome shotgun sequence; n=1; Vitis vinifera|Rep: Chromosome chr4 scaffold_6, whole genome shotgun sequence - Vitis vinifera (Grape), partial (40%)
GhmiR390-1.2	TC266622	3	16.736	1	21	252	272	AAGCUCAGGAGGGAUAGCGCC	GGUGCUAUCCUACGUGAGCUU	Translation	similar to UniRef100_Q9FL00 Cluster: Emb|CAB62433.1|; n=1; Arabidopsis thaliana|Rep: Emb|CAB62433.1| - Arabidopsis thaliana (Mouse-ear cress), partial (37%)
GhmiR390-1.3	TC275010	1.5	15.45	1	21	205	225	AAGCUCAGGAGGGAUAGCGCC	GGUGCUAUCCCACCUGAGCUU	Translation
GhmiR390-1.3	TC242082	1.5	15.037	1	21	345	365	AAGCUCAGGAGGGAUAGCGCC	GGUGCUAUCCCACCUGAGCUU	Translation
GhmiR390-1.3	TC277595	2	9.523	1	21	215	235	AAGCUCAGGAGGGAUAGCGCC	GGUGCUAUCCUACCUGAGCUU	Translation
GhmiR390-1.3	TC272586	2	10.805	1	21	155	175	AAGCUCAGGAGGGAUAGCGCC	GGUGCUAUCCUACCUGAGCUU	Translation	similar to UniRef100_Q0IX78 Cluster: Os10g0460600 protein; n=2; Oryza sativa|Rep: Os10g0460600 protein - Oryza sativa subsp. japonica (Rice), partial (20%)
GhmiR390-1.3	CO075666	2	9.072	1	21	227	247	AAGCUCAGGAGGGAUAGCGCC	GGUGCUAUCCUACCUGAGCUU	Translation
GhmiR390-1.3	TC276618	2.5	18.733	1	21	398	418	AAGCUCAGGAGGGAUAGCGCC	GGUGCUAUCCUUCCUUAGCUU	Cleavage	homologue to UniRef100_A7PEE2 Cluster: Chromosome chr11 scaffold_13, whole genome shotgun sequence; n=1; Vitis vinifera|Rep: Chromosome chr11 scaffold_13, whole genome shotgun sequence - Vitis vinifera (Grape), partial (50%)
GhmiR390-1.3	ES828745	2	10.517	1	21	331	351	AAGCUCAGGAGGGAUAGCGCC	GGUGCUAUCCUACCUGAGCUU	Translation
GhmiR390-1.3	TC240667	2.5	22.065	1	21	214	234	AAGCUCAGGAGGGAUAGCGCC	GGAGUUAUCCUUCUUGAGCUU	Cleavage	weakly similar to UniRef100_A7QW28 Cluster: Chromosome undetermined scaffold_197, whole genome shotgun sequence; n=1; Vitis vinifera|Rep: Chromosome undetermined scaffold_197, whole genome shotgun sequence - Vitis vinifera (Grape), partial (35%)
GhmiR390-1.3	CO115013	2.5	17.142	1	21	404	424	AAGCUCAGGAGGGAUAGCGCC	GGUGUUAUCCCUGUUGAGCUU	Translation	weakly similar to UniRef100_Q9LVP0 Cluster: Receptor-like protein kinase; n=1; Arabidopsis thaliana|Rep: Receptor-like protein kinase - Arabidopsis thaliana (Mouse-ear cress), partial (25%)
GhmiR390-1.3	ES818319	2.5	20.253	1	21	577	597	AAGCUCAGGAGGGAUAGCGCC	GGUGUUAUCCCUGUUGAGCUU	Translation	similar to UniRef100_Q9LVP0 Cluster: Receptor-like protein kinase; n=1; Arabidopsis thaliana|Rep: Receptor-like protein kinase - Arabidopsis thaliana (Mouse-ear cress), partial (29%)
GhmiR390-1.3	TC271473	3	8.141	1	21	216	236	AAGCUCAGGAGGGAUAGCGCC	GGUGCUAUCCUACCUGAGCUA	Translation
GhmiR390-1.3	DW502659	2.5	10.966	1	21	208	228	AAGCUCAGGAGGGAUAGCGCC	GGCAAUAUCUCUCCUGAGCUU	Cleavage	weakly similar to UniRef100_Q5NXT9 Cluster: Glutamine-dependent NAD+ synthetase; n=1; Azoarcus sp. EbN1|Rep: Glutamine-dependent NAD+ synthetase - Azoarcus sp. (strain EbN1) (Aromatoleum aromaticum (strain EbN1)), partial (4%)
GhmiR390-1.3	DW503626	2.5	13.936	1	21	218	238	AAGCUCAGGAGGGAUAGCGCC	GGUGCUAUCCGACCUGAGCUU	Translation
GhmiR390-1.3	TC266640	2.5	22.516	1	21	161	181	AAGCUCAGGAGGGAUAGCGCC	GGAGCAAUCCCUUCUGAGCUU	Cleavage	similar to UniRef100_A7NXS2 Cluster: Chromosome chr5 scaffold_2, whole genome shotgun sequence; n=1; Vitis vinifera|Rep: Chromosome chr5 scaffold_2, whole genome shotgun sequence - Vitis vinifera (Grape), partial (25%)
GhmiR390-1.3	TC250886	2.5	23.574	1	20	1185	1204	AAGCUCAGGAGGGAUAGCGC	GCCCUGUCCCUCCUGAGCUG	Cleavage	similar to UniRef100_P93008 Cluster: DEAD-box ATP-dependent RNA helicase 21; n=1; Arabidopsis thaliana|Rep: DEAD-box ATP-dependent RNA helicase 21 - Arabidopsis thaliana (Mouse-ear cress), partial (58%)
GhmiR390-1.3	TC236002	3	12.978	1	20	22	41	AAGCUCAGGAGGGAUAGCGC	GCGCUAUCCCUCUAGGGUUU	Cleavage	similar to UniRef100_A7P4I3 Cluster: Chromosome chr4 scaffold_6, whole genome shotgun sequence; n=1; Vitis vinifera|Rep: Chromosome chr4 scaffold_6, whole genome shotgun sequence - Vitis vinifera (Grape), partial (40%)
GhmiR390-1.3	TC266622	3	16.736	1	21	252	272	AAGCUCAGGAGGGAUAGCGCC	GGUGCUAUCCUACGUGAGCUU	Translation	similar to UniRef100_Q9FL00 Cluster: Emb|CAB62433.1|; n=1; Arabidopsis thaliana|Rep: Emb|CAB62433.1| - Arabidopsis thaliana (Mouse-ear cress), partial (37%)
GhmiR390-1.4	TC275010	1.5	15.45	1	21	205	225	AAGCUCAGGAGGGAUAGCGCC	GGUGCUAUCCCACCUGAGCUU	Translation
GhmiR390-1.4	TC242082	1.5	15.037	1	21	345	365	AAGCUCAGGAGGGAUAGCGCC	GGUGCUAUCCCACCUGAGCUU	Translation
GhmiR390-1.4	TC277595	2	9.523	1	21	215	235	AAGCUCAGGAGGGAUAGCGCC	GGUGCUAUCCUACCUGAGCUU	Translation
GhmiR390-1.4	TC272586	2	10.805	1	21	155	175	AAGCUCAGGAGGGAUAGCGCC	GGUGCUAUCCUACCUGAGCUU	Translation	similar to UniRef100_Q0IX78 Cluster: Os10g0460600 protein; n=2; Oryza sativa|Rep: Os10g0460600 protein - Oryza sativa subsp. japonica (Rice), partial (20%)
GhmiR390-1.4	CO075666	2	9.072	1	21	227	247	AAGCUCAGGAGGGAUAGCGCC	GGUGCUAUCCUACCUGAGCUU	Translation
GhmiR390-1.4	TC276618	2.5	18.733	1	21	398	418	AAGCUCAGGAGGGAUAGCGCC	GGUGCUAUCCUUCCUUAGCUU	Cleavage	homologue to UniRef100_A7PEE2 Cluster: Chromosome chr11 scaffold_13, whole genome shotgun sequence; n=1; Vitis vinifera|Rep: Chromosome chr11 scaffold_13, whole genome shotgun sequence - Vitis vinifera (Grape), partial (50%)
GhmiR390-1.4	ES828745	2	10.517	1	21	331	351	AAGCUCAGGAGGGAUAGCGCC	GGUGCUAUCCUACCUGAGCUU	Translation
GhmiR390-1.4	TC240667	2.5	22.065	1	21	214	234	AAGCUCAGGAGGGAUAGCGCC	GGAGUUAUCCUUCUUGAGCUU	Cleavage	weakly similar to UniRef100_A7QW28 Cluster: Chromosome undetermined scaffold_197, whole genome shotgun sequence; n=1; Vitis vinifera|Rep: Chromosome undetermined scaffold_197, whole genome shotgun sequence - Vitis vinifera (Grape), partial (35%)
GhmiR390-1.4	CO115013	2.5	17.142	1	21	404	424	AAGCUCAGGAGGGAUAGCGCC	GGUGUUAUCCCUGUUGAGCUU	Translation	weakly similar to UniRef100_Q9LVP0 Cluster: Receptor-like protein kinase; n=1; Arabidopsis thaliana|Rep: Receptor-like protein kinase - Arabidopsis thaliana (Mouse-ear cress), partial (25%)
GhmiR390-1.4	ES818319	2.5	20.253	1	21	577	597	AAGCUCAGGAGGGAUAGCGCC	GGUGUUAUCCCUGUUGAGCUU	Translation	similar to UniRef100_Q9LVP0 Cluster: Receptor-like protein kinase; n=1; Arabidopsis thaliana|Rep: Receptor-like protein kinase - Arabidopsis thaliana (Mouse-ear cress), partial (29%)
GhmiR390-1.4	TC271473	3	8.141	1	21	216	236	AAGCUCAGGAGGGAUAGCGCC	GGUGCUAUCCUACCUGAGCUA	Translation
GhmiR390-1.4	DW502659	2.5	10.966	1	21	208	228	AAGCUCAGGAGGGAUAGCGCC	GGCAAUAUCUCUCCUGAGCUU	Cleavage	weakly similar to UniRef100_Q5NXT9 Cluster: Glutamine-dependent NAD+ synthetase; n=1; Azoarcus sp. EbN1|Rep: Glutamine-dependent NAD+ synthetase - Azoarcus sp. (strain EbN1) (Aromatoleum aromaticum (strain EbN1)), partial (4%)
GhmiR390-1.4	DW503626	2.5	13.936	1	21	218	238	AAGCUCAGGAGGGAUAGCGCC	GGUGCUAUCCGACCUGAGCUU	Translation
GhmiR390-1.4	TC266640	2.5	22.516	1	21	161	181	AAGCUCAGGAGGGAUAGCGCC	GGAGCAAUCCCUUCUGAGCUU	Cleavage	similar to UniRef100_A7NXS2 Cluster: Chromosome chr5 scaffold_2, whole genome shotgun sequence; n=1; Vitis vinifera|Rep: Chromosome chr5 scaffold_2, whole genome shotgun sequence - Vitis vinifera (Grape), partial (25%)
GhmiR390-1.4	TC250886	2.5	23.574	1	20	1185	1204	AAGCUCAGGAGGGAUAGCGC	GCCCUGUCCCUCCUGAGCUG	Cleavage	similar to UniRef100_P93008 Cluster: DEAD-box ATP-dependent RNA helicase 21; n=1; Arabidopsis thaliana|Rep: DEAD-box ATP-dependent RNA helicase 21 - Arabidopsis thaliana (Mouse-ear cress), partial (58%)
GhmiR390-1.4	TC236002	3	12.978	1	20	22	41	AAGCUCAGGAGGGAUAGCGC	GCGCUAUCCCUCUAGGGUUU	Cleavage	similar to UniRef100_A7P4I3 Cluster: Chromosome chr4 scaffold_6, whole genome shotgun sequence; n=1; Vitis vinifera|Rep: Chromosome chr4 scaffold_6, whole genome shotgun sequence - Vitis vinifera (Grape), partial (40%)
GhmiR390-1.4	TC266622	3	16.736	1	21	252	272	AAGCUCAGGAGGGAUAGCGCC	GGUGCUAUCCUACGUGAGCUU	Translation	similar to UniRef100_Q9FL00 Cluster: Emb|CAB62433.1|; n=1; Arabidopsis thaliana|Rep: Emb|CAB62433.1| - Arabidopsis thaliana (Mouse-ear cress), partial (37%)
GhmiR393	TC276922	1	23.272	1	20	229	248	UCCAAAGGGAUCGCAUUGAU	AACAAUGCGAUCCCUUUGGA	Cleavage	similar to UniRef100_A7PA10 Cluster: Chromosome chr14 scaffold_9, whole genome shotgun sequence; n=1; Vitis vinifera|Rep: Chromosome chr14 scaffold_9, whole genome shotgun sequence - Vitis vinifera (Grape), partial (25%)
GhmiR393	TC260618	1	22.96	1	20	173	192	UCCAAAGGGAUCGCAUUGAU	AACAAUGCGAUCCCUUUGGA	Cleavage	similar to UniRef100_A7PA10 Cluster: Chromosome chr14 scaffold_9, whole genome shotgun sequence; n=1; Vitis vinifera|Rep: Chromosome chr14 scaffold_9, whole genome shotgun sequence - Vitis vinifera (Grape), partial (22%)
GhmiR393	EV499006	2	20.973	1	20	277	296	UCCAAAGGGAUCGCAUUGAU	GACAAUGCGAUCCCUUUGGA	Cleavage	homologue to UniRef100_A4KA30 Cluster: Transport inhibitor response 1; n=1; Gossypium hirsutum|Rep: Transport inhibitor response 1 - Gossypium hirsutum (Upland cotton) (Gossypium mexicanum), partial (29%)
GhmiR393	TC269754	2	21.029	1	20	36	55	UCCAAAGGGAUCGCAUUGAU	GACAAUGCGAUCCCUUUGGA	Cleavage	similar to UniRef100_A4KA30 Cluster: Transport inhibitor response 1; n=1; Gossypium hirsutum|Rep: Transport inhibitor response 1 - Gossypium hirsutum (Upland cotton) (Gossypium mexicanum), partial (15%)
GhmiR393	TC272798	1	23.391	1	20	1932	1951	UCCAAAGGGAUCGCAUUGAU	AACAAUGCGAUCCCUUUGGA	Cleavage	similar to UniRef100_A7PA10 Cluster: Chromosome chr14 scaffold_9, whole genome shotgun sequence; n=1; Vitis vinifera|Rep: Chromosome chr14 scaffold_9, whole genome shotgun sequence - Vitis vinifera (Grape), complete
GhmiR393	ES798329	2	20.973	1	20	615	634	UCCAAAGGGAUCGCAUUGAU	GACAAUGCGAUCCCUUUGGA	Cleavage	homologue to UniRef100_A4KA30 Cluster: Transport inhibitor response 1; n=1; Gossypium hirsutum|Rep: Transport inhibitor response 1 - Gossypium hirsutum (Upland cotton) (Gossypium mexicanum), partial (48%)
GhmiR393	TC238579	2	20.658	1	20	348	367	UCCAAAGGGAUCGCAUUGAU	GACAAUGCGAUCCCUUUGGA	Cleavage	similar to UniRef100_A4KA30 Cluster: Transport inhibitor response 1; n=1; Gossypium hirsutum|Rep: Transport inhibitor response 1 - Gossypium hirsutum (Upland cotton) (Gossypium mexicanum), partial (32%)
GhmiR393	ES816864	2	19.606	1	20	911	930	UCCAAAGGGAUCGCAUUGAU	GACAAUGCGAUCCCUUUGGA	Cleavage	homologue to UniRef100_A4KA30 Cluster: Transport inhibitor response 1; n=1; Gossypium hirsutum|Rep: Transport inhibitor response 1 - Gossypium hirsutum (Upland cotton) (Gossypium mexicanum), partial (62%)
GhmiR393	TC235226	2	20.973	1	20	1739	1758	UCCAAAGGGAUCGCAUUGAU	GACAAUGCGAUCCCUUUGGA	Cleavage	UniRef100_A4KA30 Cluster: Transport inhibitor response 1; n=1; Gossypium hirsutum|Rep: Transport inhibitor response 1 - Gossypium hirsutum (Upland cotton) (Gossypium mexicanum), complete
GhmiR393	EV489892	3	12.102	1	20	371	390	UCCAAAGGGAUCGCAUUGAU	CUCAAUUCAAUCCCUUUGGA	Cleavage	homologue to UniRef100_Q9ZRB7 Cluster: Tubulin alpha chain; n=1; Triticum aestivum|Rep: Tubulin alpha chain - Triticum aestivum (Wheat), partial (22%)
GhmiR393	ES800675	3	24.142	1	20	396	415	UCCAAAGGGAUCGCAUUGAU	UUCAAUGGUAUCCCUUUGGA	Cleavage	similar to UniRef100_A7QNR5 Cluster: Chromosome undetermined scaffold_134, whole genome shotgun sequence; n=1; Vitis vinifera|Rep: Chromosome undetermined scaffold_134, whole genome shotgun sequence - Vitis vinifera (Grape), partial (39%)
GhmiR394-1.1	TC260238	0	19.444	1	20	161	180	UUGGCAUUCUGUCCACCUCC	GGAGGUGGACAGAAUGCCAA	Cleavage	similar to UniRef100_A7QP47 Cluster: Chromosome chr1 scaffold_136, whole genome shotgun sequence; n=1; Vitis vinifera|Rep: Chromosome chr1 scaffold_136, whole genome shotgun sequence - Vitis vinifera (Grape), partial (27%)
GhmiR394-1.1	TC258853	1	17.155	1	20	1176	1195	UUGGCAUUCUGUCCACCUCC	GGAGGUUGACAGAAUGCCAA	Cleavage	similar to UniRef100_A7QP47 Cluster: Chromosome chr1 scaffold_136, whole genome shotgun sequence; n=1; Vitis vinifera|Rep: Chromosome chr1 scaffold_136, whole genome shotgun sequence - Vitis vinifera (Grape), partial (74%)
GhmiR394-1.1	TC244417	3	18.575	1	20	732	751	UUGGCAUUCUGUCCACCUCC	GGAGGUUGACAGAAUACUAA	Cleavage	similar to UniRef100_Q8L7V3 Cluster: AT5g64030/MBM17_13; n=1; Arabidopsis thaliana|Rep: AT5g64030/MBM17_13 - Arabidopsis thaliana (Mouse-ear cress), partial (37%)
GhmiR394-1.1	TC248741	3	23.573	1	19	641	660	UUGGCAUUCUGU-CCACCUC	GAGGUGGCACAUAAUGCCAA	Translation	similar to UniRef100_A7NWZ9 Cluster: Chromosome chr5 scaffold_2, whole genome shotgun sequence; n=1; Vitis vinifera|Rep: Chromosome chr5 scaffold_2, whole genome shotgun sequence - Vitis vinifera (Grape), partial (79%)
GhmiR394-1.2	TC260238	0	19.444	1	20	161	180	UUGGCAUUCUGUCCACCUCC	GGAGGUGGACAGAAUGCCAA	Cleavage	similar to UniRef100_A7QP47 Cluster: Chromosome chr1 scaffold_136, whole genome shotgun sequence; n=1; Vitis vinifera|Rep: Chromosome chr1 scaffold_136, whole genome shotgun sequence - Vitis vinifera (Grape), partial (27%)
GhmiR394-1.2	TC258853	1	17.155	1	20	1176	1195	UUGGCAUUCUGUCCACCUCC	GGAGGUUGACAGAAUGCCAA	Cleavage	similar to UniRef100_A7QP47 Cluster: Chromosome chr1 scaffold_136, whole genome shotgun sequence; n=1; Vitis vinifera|Rep: Chromosome chr1 scaffold_136, whole genome shotgun sequence - Vitis vinifera (Grape), partial (74%)
GhmiR394-1.2	TC244417	3	18.575	1	20	732	751	UUGGCAUUCUGUCCACCUCC	GGAGGUUGACAGAAUACUAA	Cleavage	similar to UniRef100_Q8L7V3 Cluster: AT5g64030/MBM17_13; n=1; Arabidopsis thaliana|Rep: AT5g64030/MBM17_13 - Arabidopsis thaliana (Mouse-ear cress), partial (37%)
GhmiR394-1.2	TC248741	3	23.573	1	19	641	660	UUGGCAUUCUGU-CCACCUC	GAGGUGGCACAUAAUGCCAA	Translation	similar to UniRef100_A7NWZ9 Cluster: Chromosome chr5 scaffold_2, whole genome shotgun sequence; n=1; Vitis vinifera|Rep: Chromosome chr5 scaffold_2, whole genome shotgun sequence - Vitis vinifera (Grape), partial (79%)
GhmiR396-1.1	TC271568	1.5	14.705	1	21	751	771	UUCCACAGCUUUCUUGAACUG	CAGUUCAUGAAGGCUGUGGAA	Cleavage	homologue to UniRef100_A7NWI8 Cluster: Chromosome chr5 scaffold_2, whole genome shotgun sequence; n=1; Vitis vinifera|Rep: Chromosome chr5 scaffold_2, whole genome shotgun sequence - Vitis vinifera (Grape), partial (20%)
GhmiR396-1.1	TC275676	2	22.943	1	21	289	309	UUCCACAGCUUUCUUGAACUG	CGGUUCAAUAAAGCUGUGGGA	Cleavage
GhmiR396-1.1	TC246647	2	16.481	1	21	374	394	UUCCACAGCUUUCUUGAACUG	CAGUUCAUGAGGGCUGUGGAA	Cleavage	similar to UniRef100_A7NWI8 Cluster: Chromosome chr5 scaffold_2, whole genome shotgun sequence; n=1; Vitis vinifera|Rep: Chromosome chr5 scaffold_2, whole genome shotgun sequence - Vitis vinifera (Grape), partial (11%)
GhmiR396-1.1	TC254882	2	16.481	1	21	377	397	UUCCACAGCUUUCUUGAACUG	CAGUUCAUGAGGGCUGUGGAA	Cleavage	similar to UniRef100_A7NWI8 Cluster: Chromosome chr5 scaffold_2, whole genome shotgun sequence; n=1; Vitis vinifera|Rep: Chromosome chr5 scaffold_2, whole genome shotgun sequence - Vitis vinifera (Grape), partial (9%)
GhmiR396-1.1	DR453736	2.5	21.428	1	20	19	38	UUCCACAGCUUUCUUGAACU	ACUUUGAGAAGGCUGUGGAA	Cleavage	homologue to UniRef100_Q9FI56 Cluster: ATP-dependent Clp protease, ATP-binding subunit; n=1; Arabidopsis thaliana|Rep: ATP-dependent Clp protease, ATP-binding subunit - Arabidopsis thaliana (Mouse-ear cress), partial (22%)
GhmiR396-1.1	ES814410	3	12.292	1	21	581	601	UUCCACAGCUUUCUUGAACUG	UAGUUCGUGAAAGUUGUGGAU	Cleavage	similar to UniRef100_Q2HTR2 Cluster: Cyclin-like F-box; n=1; Medicago truncatula|Rep: Cyclin-like F-box - Medicago truncatula (Barrel medic), partial (13%)
GhmiR396-1.1	ES814887	3	16.727	1	21	232	252	UUCCACAGCUUUCUUGAACUG	CAAUUCAAUAAAGCUGUGGAU	Cleavage	similar to UniRef100_A7NYM9 Cluster: Chromosome chr6 scaffold_3, whole genome shotgun sequence; n=1; Vitis vinifera|Rep: Chromosome chr6 scaffold_3, whole genome shotgun sequence - Vitis vinifera (Grape), partial (32%)
GhmiR396-1.1	TC242236	3	16.889	1	21	643	663	UUCCACAGCUUUCUUGAACUG	CAAUUCAAUAAAGCUGUGGAU	Cleavage	similar to UniRef100_Q9LNV7 Cluster: F22G5.28; n=1; Arabidopsis thaliana|Rep: F22G5.28 - Arabidopsis thaliana (Mouse-ear cress), partial (42%)
GhmiR396-1.1	NP385887	3	16.82	1	21	1165	1185	UUCCACAGCUUUCUUGAACUG	UACUUUAAGAAAGUUGUGGAU	Cleavage	GB|AF155124.1|AAD43561.1 bacterial-induced peroxidase precursor [Gossypium hirsutum]
GhmiR396-1.1	ES813973	3	17.355	1	21	150	170	UUCCACAGCUUUCUUGAACUG	CAAUUCAAUAAAGCUGUGGAU	Cleavage	similar to UniRef100_A7NYM9 Cluster: Chromosome chr6 scaffold_3, whole genome shotgun sequence; n=1; Vitis vinifera|Rep: Chromosome chr6 scaffold_3, whole genome shotgun sequence - Vitis vinifera (Grape), partial (42%)
GhmiR396-1.1	BF274373	2	13.55	1	21	241	262	UUCCACA-GCUUUCUUGAACUG	CCGUUCAAGAAAGCCUGUGGAA	Cleavage	similar to UniRef100_A7P6J6 Cluster: Chromosome chr9 scaffold_7, whole genome shotgun sequence; n=1; Vitis vinifera|Rep: Chromosome chr9 scaffold_7, whole genome shotgun sequence - Vitis vinifera (Grape), partial (31%)
GhmiR396-1.1	TC276541	3	23.272	1	21	634	654	UUCCACAGCUUUCUUGAACUG	CGGUUUAAGUAUGCUGUGGAA	Translation	similar to UniRef100_A7NY27 Cluster: Chromosome chr6 scaffold_3, whole genome shotgun sequence; n=1; Vitis vinifera|Rep: Chromosome chr6 scaffold_3, whole genome shotgun sequence - Vitis vinifera (Grape), partial (23%)
GhmiR396-1.1	DR455380	2	14.342	1	21	122	143	UUCCACA-GCUUUCUUGAACUG	CCGUUCAAGAAAGCCUGUGGAA	Cleavage	similar to UniRef100_A7PY11 Cluster: Chromosome chr15 scaffold_37, whole genome shotgun sequence; n=1; Vitis vinifera|Rep: Chromosome chr15 scaffold_37, whole genome shotgun sequence - Vitis vinifera (Grape), partial (13%)
GhmiR396-1.1	AI055349	3	19.687	1	20	347	366	UUCCACAGCUUUCUUGAACU	AAUUCAAGAAAGUUGCGGAA	Cleavage	similar to UniRef100_O82062 Cluster: 39 kDa EF-Hand containing protein; n=1; Solanum tuberosum|Rep: 39 kDa EF-Hand containing protein - Solanum tuberosum (Potato), partial (11%)
GhmiR396-1.1	TC247760	2	23.511	1	21	622	643	UUCCACA-GCUUUCUUGAACUG	CCGUUCAAGAAAGCCUGUGGAA	Cleavage	similar to UniRef100_A7NUC4 Cluster: Chromosome chr18 scaffold_1, whole genome shotgun sequence; n=1; Vitis vinifera|Rep: Chromosome chr18 scaffold_1, whole genome shotgun sequence - Vitis vinifera (Grape), partial (21%)
GhmiR396-1.1	TC262863	2	14.643	1	21	407	428	UUCCACA-GCUUUCUUGAACUG	CCGUUCAAGAAAGCCUGUGGAA	Cleavage	similar to UniRef100_A7PY11 Cluster: Chromosome chr15 scaffold_37, whole genome shotgun sequence; n=1; Vitis vinifera|Rep: Chromosome chr15 scaffold_37, whole genome shotgun sequence - Vitis vinifera (Grape), partial (13%)
GhmiR396-1.1	TC272570	2	13.715	1	21	367	388	UUCCACA-GCUUUCUUGAACUG	CCGUUCAAGAAAGCCUGUGGAA	Cleavage	similar to UniRef100_A7P6J6 Cluster: Chromosome chr9 scaffold_7, whole genome shotgun sequence; n=1; Vitis vinifera|Rep: Chromosome chr9 scaffold_7, whole genome shotgun sequence - Vitis vinifera (Grape), partial (40%)
GhmiR396-1.1	DR463814	2	17.102	1	21	139	160	UUCCACA-GCUUUCUUGAACUG	CCGUUCAAGAAAGCAUGUGGAA	Cleavage	similar to UniRef100_A7PDY5 Cluster: Chromosome chr11 scaffold_13, whole genome shotgun sequence; n=1; Vitis vinifera|Rep: Chromosome chr11 scaffold_13, whole genome shotgun sequence - Vitis vinifera (Grape), partial (24%)
GhmiR396-1.1	ES837950	2	17.102	1	21	360	381	UUCCACA-GCUUUCUUGAACUG	CCGUUCAAGAAAGCAUGUGGAA	Cleavage	similar to UniRef100_A7PDY5 Cluster: Chromosome chr11 scaffold_13, whole genome shotgun sequence; n=1; Vitis vinifera|Rep: Chromosome chr11 scaffold_13, whole genome shotgun sequence - Vitis vinifera (Grape), partial (29%)
GhmiR396-1.1	ES838256	2	19.531	1	21	340	361	UUCCACA-GCUUUCUUGAACUG	CCGUUCAAGAAAGCCUGUGGAA	Cleavage	homologue to UniRef100_A7PB60 Cluster: Chromosome chr16 scaffold_10, whole genome shotgun sequence; n=1; Vitis vinifera|Rep: Chromosome chr16 scaffold_10, whole genome shotgun sequence - Vitis vinifera (Grape), partial (50%)
GhmiR396-1.1	TC257722	2	14.036	1	21	50	71	UUCCACA-GCUUUCUUGAACUG	CCGUUCAAGAAAGCCUGUGGAA	Cleavage	similar to UniRef100_A7PDY5 Cluster: Chromosome chr11 scaffold_13, whole genome shotgun sequence; n=1; Vitis vinifera|Rep: Chromosome chr11 scaffold_13, whole genome shotgun sequence - Vitis vinifera (Grape), partial (37%)
GhmiR396-1.1	TC242080	2	18.125	1	21	435	456	UUCCACA-GCUUUCUUGAACUG	CCGUUCAAGAAAGCCUGUGGAA	Cleavage	similar to UniRef100_A7QJ49 Cluster: Chromosome chr2 scaffold_105, whole genome shotgun sequence; n=1; Vitis vinifera|Rep: Chromosome chr2 scaffold_105, whole genome shotgun sequence - Vitis vinifera (Grape), partial (77%)
GhmiR396-1.1	ES794570	2	15.162	1	21	219	240	UUCCACA-GCUUUCUUGAACUG	CCGUUCAAGAAAGCAUGUGGAA	Cleavage	similar to UniRef100_A7PDY5 Cluster: Chromosome chr11 scaffold_13, whole genome shotgun sequence; n=1; Vitis vinifera|Rep: Chromosome chr11 scaffold_13, whole genome shotgun sequence - Vitis vinifera (Grape), partial (21%)
GhmiR396-1.1	TC240247	2	18.125	1	21	425	446	UUCCACA-GCUUUCUUGAACUG	CCGUUCAAGAAAGCCUGUGGAA	Cleavage	similar to UniRef100_A7QJ49 Cluster: Chromosome chr2 scaffold_105, whole genome shotgun sequence; n=1; Vitis vinifera|Rep: Chromosome chr2 scaffold_105, whole genome shotgun sequence - Vitis vinifera (Grape), partial (77%)
GhmiR396-1.1	TC269235	2	16.1	1	21	284	305	UUCCACA-GCUUUCUUGAACUG	CCGUUCAAGAAAGCCUGUGGAA	Cleavage	similar to UniRef100_A7P6J6 Cluster: Chromosome chr9 scaffold_7, whole genome shotgun sequence; n=1; Vitis vinifera|Rep: Chromosome chr9 scaffold_7, whole genome shotgun sequence - Vitis vinifera (Grape), partial (67%)
GhmiR396-1.1	TC264786	2.5	19.338	1	19	458	477	UUCCAC-AGCUUUCUUGAAC	GUUCAAGAAAGCUUGUGGAA	Cleavage	similar to UniRef100_A7QKA4 Cluster: Chromosome chr2 scaffold_112, whole genome shotgun sequence; n=1; Vitis vinifera|Rep: Chromosome chr2 scaffold_112, whole genome shotgun sequence - Vitis vinifera (Grape), partial (68%)
GhmiR396-1.1	TC239217	2	13.692	1	21	814	835	UUCCACA-GCUUUCUUGAACUG	CCGUUCAAGAAAGCCUGUGGAA	Cleavage	similar to UniRef100_A7P6J6 Cluster: Chromosome chr9 scaffold_7, whole genome shotgun sequence; n=1; Vitis vinifera|Rep: Chromosome chr9 scaffold_7, whole genome shotgun sequence - Vitis vinifera (Grape), partial (43%)
GhmiR396-1.1	TC240832	3	18.434	1	20	510	529	UUCCACAGCUUUCUUGAACU	AAUUCAAGAAAGUUGCGGAA	Cleavage	similar to UniRef100_A7P836 Cluster: Chromosome chr3 scaffold_8, whole genome shotgun sequence; n=1; Vitis vinifera|Rep: Chromosome chr3 scaffold_8, whole genome shotgun sequence - Vitis vinifera (Grape), partial (55%)
GhmiR396-1.1	TC243905	2	14.342	1	21	208	229	UUCCACA-GCUUUCUUGAACUG	CCGUUCAAGAAAGCCUGUGGAA	Cleavage	similar to UniRef100_Q9FJB8 Cluster: Gb|AAB63610.1; n=1; Arabidopsis thaliana|Rep: Gb|AAB63610.1 - Arabidopsis thaliana (Mouse-ear cress), partial (16%)
GhmiR396-1.1	TC251689	3	18.434	1	20	405	424	UUCCACAGCUUUCUUGAACU	AAUUCAAGAAAGUUGCGGAA	Cleavage	similar to UniRef100_A7P836 Cluster: Chromosome chr3 scaffold_8, whole genome shotgun sequence; n=1; Vitis vinifera|Rep: Chromosome chr3 scaffold_8, whole genome shotgun sequence - Vitis vinifera (Grape), partial (72%)
GhmiR396-1.1	TC276400	3	18.434	1	20	857	876	UUCCACAGCUUUCUUGAACU	AAUUCAAGAAAGUUGCGGAA	Cleavage	similar to UniRef100_A7P836 Cluster: Chromosome chr3 scaffold_8, whole genome shotgun sequence; n=1; Vitis vinifera|Rep: Chromosome chr3 scaffold_8, whole genome shotgun sequence - Vitis vinifera (Grape), partial (67%)
GhmiR396-1.1	TC231394	3	18.434	1	20	837	856	UUCCACAGCUUUCUUGAACU	AAUUCAAGAAAGUUGCGGAA	Cleavage	similar to UniRef100_A7P836 Cluster: Chromosome chr3 scaffold_8, whole genome shotgun sequence; n=1; Vitis vinifera|Rep: Chromosome chr3 scaffold_8, whole genome shotgun sequence - Vitis vinifera (Grape), partial (78%)
GhmiR396-1.1	ES832212	2.5	16.093	1	20	667	686	UUCCACAGCUUUCUUGAACU	AGUUGAAGAAGUCUGUGGAA	Translation	similar to UniRef100_A7QGY4 Cluster: Chromosome chr3 scaffold_95, whole genome shotgun sequence; n=1; Vitis vinifera|Rep: Chromosome chr3 scaffold_95, whole genome shotgun sequence - Vitis vinifera (Grape), partial (24%)
GhmiR396-1.1	TC264030	2.5	19.49	1	19	744	763	UUCCAC-AGCUUUCUUGAAC	GUUCAAGAAAGCUUGUGGAA	Cleavage	similar to UniRef100_A7QKA4 Cluster: Chromosome chr2 scaffold_112, whole genome shotgun sequence; n=1; Vitis vinifera|Rep: Chromosome chr2 scaffold_112, whole genome shotgun sequence - Vitis vinifera (Grape), partial (65%)
GhmiR396-1.1	TC232296	2	23.433	1	19	464	483	UUCCACA-GCUUUCUUGAAC	GUUCAAGAAAGCCUGUGGAA	Cleavage	similar to UniRef100_A7NUC4 Cluster: Chromosome chr18 scaffold_1, whole genome shotgun sequence; n=1; Vitis vinifera|Rep: Chromosome chr18 scaffold_1, whole genome shotgun sequence - Vitis vinifera (Grape), partial (61%)
GhmiR396-1.1	TC270420	2	18.223	1	19	661	680	UUCCACA-GCUUUCUUGAAC	GUUCAAGAAAGCCUGUGGAA	Cleavage	similar to UniRef100_A7NUC4 Cluster: Chromosome chr18 scaffold_1, whole genome shotgun sequence; n=1; Vitis vinifera|Rep: Chromosome chr18 scaffold_1, whole genome shotgun sequence - Vitis vinifera (Grape), partial (59%)
GhmiR396-1.1	TC236361	3	19.764	1	19	633	652	UUCCAC-AGCUUUCUUGAAC	GUUCAGGAAAGCUUGUGGAA	Cleavage	similar to UniRef100_A7QKA4 Cluster: Chromosome chr2 scaffold_112, whole genome shotgun sequence; n=1; Vitis vinifera|Rep: Chromosome chr2 scaffold_112, whole genome shotgun sequence - Vitis vinifera (Grape), partial (74%)
GhmiR396-1.1	TC245894	3	10.857	1	20	9	28	UUCCACAGCUUUCUUGAACU	AGAUUAAUGAAGCUGUGGAA	Cleavage	similar to UniRef100_A7R473 Cluster: Chromosome undetermined scaffold_623, whole genome shotgun sequence; n=1; Vitis vinifera|Rep: Chromosome undetermined scaffold_623, whole genome shotgun sequence - Vitis vinifera (Grape), partial (29%)
GhmiR396-1.1	TC262135	3	14.215	1	20	784	803	UUCCACAGCUUUCUUGAACU	AGUUGAAGAAACUUGUGGGA	Translation	similar to UniRef100_A7NTY1 Cluster: Chromosome chr18 scaffold_1, whole genome shotgun sequence; n=1; Vitis vinifera|Rep: Chromosome chr18 scaffold_1, whole genome shotgun sequence - Vitis vinifera (Grape), partial (60%)
GhmiR396-1.1	TC255356	3	17.967	1	21	99	118	UUCCACAGCUUUCUUGAACUG	UAGUUUA-GAAAGUUGUGGAA	Cleavage	similar to UniRef100_A7Q1B4 Cluster: Chromosome chr10 scaffold_43, whole genome shotgun sequence; n=1; Vitis vinifera|Rep: Chromosome chr10 scaffold_43, whole genome shotgun sequence - Vitis vinifera (Grape), partial (96%)
GhmiR396-1.2	TC271568	1.5	14.705	1	21	751	771	UUCCACAGCUUUCUUGAACUG	CAGUUCAUGAAGGCUGUGGAA	Cleavage	homologue to UniRef100_A7NWI8 Cluster: Chromosome chr5 scaffold_2, whole genome shotgun sequence; n=1; Vitis vinifera|Rep: Chromosome chr5 scaffold_2, whole genome shotgun sequence - Vitis vinifera (Grape), partial (20%)
GhmiR396-1.2	TC275676	2	22.943	1	21	289	309	UUCCACAGCUUUCUUGAACUG	CGGUUCAAUAAAGCUGUGGGA	Cleavage
GhmiR396-1.2	TC246647	2	16.481	1	21	374	394	UUCCACAGCUUUCUUGAACUG	CAGUUCAUGAGGGCUGUGGAA	Cleavage	similar to UniRef100_A7NWI8 Cluster: Chromosome chr5 scaffold_2, whole genome shotgun sequence; n=1; Vitis vinifera|Rep: Chromosome chr5 scaffold_2, whole genome shotgun sequence - Vitis vinifera (Grape), partial (11%)
GhmiR396-1.2	TC254882	2	16.481	1	21	377	397	UUCCACAGCUUUCUUGAACUG	CAGUUCAUGAGGGCUGUGGAA	Cleavage	similar to UniRef100_A7NWI8 Cluster: Chromosome chr5 scaffold_2, whole genome shotgun sequence; n=1; Vitis vinifera|Rep: Chromosome chr5 scaffold_2, whole genome shotgun sequence - Vitis vinifera (Grape), partial (9%)
GhmiR396-1.2	DR453736	2.5	21.428	1	20	19	38	UUCCACAGCUUUCUUGAACU	ACUUUGAGAAGGCUGUGGAA	Cleavage	homologue to UniRef100_Q9FI56 Cluster: ATP-dependent Clp protease, ATP-binding subunit; n=1; Arabidopsis thaliana|Rep: ATP-dependent Clp protease, ATP-binding subunit - Arabidopsis thaliana (Mouse-ear cress), partial (22%)
GhmiR396-1.2	ES814410	3	12.292	1	21	581	601	UUCCACAGCUUUCUUGAACUG	UAGUUCGUGAAAGUUGUGGAU	Cleavage	similar to UniRef100_Q2HTR2 Cluster: Cyclin-like F-box; n=1; Medicago truncatula|Rep: Cyclin-like F-box - Medicago truncatula (Barrel medic), partial (13%)
GhmiR396-1.2	ES814887	3	16.727	1	21	232	252	UUCCACAGCUUUCUUGAACUG	CAAUUCAAUAAAGCUGUGGAU	Cleavage	similar to UniRef100_A7NYM9 Cluster: Chromosome chr6 scaffold_3, whole genome shotgun sequence; n=1; Vitis vinifera|Rep: Chromosome chr6 scaffold_3, whole genome shotgun sequence - Vitis vinifera (Grape), partial (32%)
GhmiR396-1.2	TC242236	3	16.889	1	21	643	663	UUCCACAGCUUUCUUGAACUG	CAAUUCAAUAAAGCUGUGGAU	Cleavage	similar to UniRef100_Q9LNV7 Cluster: F22G5.28; n=1; Arabidopsis thaliana|Rep: F22G5.28 - Arabidopsis thaliana (Mouse-ear cress), partial (42%)
GhmiR396-1.2	NP385887	3	16.82	1	21	1165	1185	UUCCACAGCUUUCUUGAACUG	UACUUUAAGAAAGUUGUGGAU	Cleavage	GB|AF155124.1|AAD43561.1 bacterial-induced peroxidase precursor [Gossypium hirsutum]
GhmiR396-1.2	ES813973	3	17.355	1	21	150	170	UUCCACAGCUUUCUUGAACUG	CAAUUCAAUAAAGCUGUGGAU	Cleavage	similar to UniRef100_A7NYM9 Cluster: Chromosome chr6 scaffold_3, whole genome shotgun sequence; n=1; Vitis vinifera|Rep: Chromosome chr6 scaffold_3, whole genome shotgun sequence - Vitis vinifera (Grape), partial (42%)
GhmiR396-1.2	BF274373	2	13.55	1	21	241	262	UUCCACA-GCUUUCUUGAACUG	CCGUUCAAGAAAGCCUGUGGAA	Cleavage	similar to UniRef100_A7P6J6 Cluster: Chromosome chr9 scaffold_7, whole genome shotgun sequence; n=1; Vitis vinifera|Rep: Chromosome chr9 scaffold_7, whole genome shotgun sequence - Vitis vinifera (Grape), partial (31%)
GhmiR396-1.2	TC276541	3	23.272	1	21	634	654	UUCCACAGCUUUCUUGAACUG	CGGUUUAAGUAUGCUGUGGAA	Translation	similar to UniRef100_A7NY27 Cluster: Chromosome chr6 scaffold_3, whole genome shotgun sequence; n=1; Vitis vinifera|Rep: Chromosome chr6 scaffold_3, whole genome shotgun sequence - Vitis vinifera (Grape), partial (23%)
GhmiR396-1.2	DR455380	2	14.342	1	21	122	143	UUCCACA-GCUUUCUUGAACUG	CCGUUCAAGAAAGCCUGUGGAA	Cleavage	similar to UniRef100_A7PY11 Cluster: Chromosome chr15 scaffold_37, whole genome shotgun sequence; n=1; Vitis vinifera|Rep: Chromosome chr15 scaffold_37, whole genome shotgun sequence - Vitis vinifera (Grape), partial (13%)
GhmiR396-1.2	AI055349	3	19.687	1	20	347	366	UUCCACAGCUUUCUUGAACU	AAUUCAAGAAAGUUGCGGAA	Cleavage	similar to UniRef100_O82062 Cluster: 39 kDa EF-Hand containing protein; n=1; Solanum tuberosum|Rep: 39 kDa EF-Hand containing protein - Solanum tuberosum (Potato), partial (11%)
GhmiR396-1.2	TC247760	2	23.511	1	21	622	643	UUCCACA-GCUUUCUUGAACUG	CCGUUCAAGAAAGCCUGUGGAA	Cleavage	similar to UniRef100_A7NUC4 Cluster: Chromosome chr18 scaffold_1, whole genome shotgun sequence; n=1; Vitis vinifera|Rep: Chromosome chr18 scaffold_1, whole genome shotgun sequence - Vitis vinifera (Grape), partial (21%)
GhmiR396-1.2	TC262863	2	14.643	1	21	407	428	UUCCACA-GCUUUCUUGAACUG	CCGUUCAAGAAAGCCUGUGGAA	Cleavage	similar to UniRef100_A7PY11 Cluster: Chromosome chr15 scaffold_37, whole genome shotgun sequence; n=1; Vitis vinifera|Rep: Chromosome chr15 scaffold_37, whole genome shotgun sequence - Vitis vinifera (Grape), partial (13%)
GhmiR396-1.2	TC272570	2	13.715	1	21	367	388	UUCCACA-GCUUUCUUGAACUG	CCGUUCAAGAAAGCCUGUGGAA	Cleavage	similar to UniRef100_A7P6J6 Cluster: Chromosome chr9 scaffold_7, whole genome shotgun sequence; n=1; Vitis vinifera|Rep: Chromosome chr9 scaffold_7, whole genome shotgun sequence - Vitis vinifera (Grape), partial (40%)
GhmiR396-1.2	DR463814	2	17.102	1	21	139	160	UUCCACA-GCUUUCUUGAACUG	CCGUUCAAGAAAGCAUGUGGAA	Cleavage	similar to UniRef100_A7PDY5 Cluster: Chromosome chr11 scaffold_13, whole genome shotgun sequence; n=1; Vitis vinifera|Rep: Chromosome chr11 scaffold_13, whole genome shotgun sequence - Vitis vinifera (Grape), partial (24%)
GhmiR396-1.2	ES837950	2	17.102	1	21	360	381	UUCCACA-GCUUUCUUGAACUG	CCGUUCAAGAAAGCAUGUGGAA	Cleavage	similar to UniRef100_A7PDY5 Cluster: Chromosome chr11 scaffold_13, whole genome shotgun sequence; n=1; Vitis vinifera|Rep: Chromosome chr11 scaffold_13, whole genome shotgun sequence - Vitis vinifera (Grape), partial (29%)
GhmiR396-1.2	ES838256	2	19.531	1	21	340	361	UUCCACA-GCUUUCUUGAACUG	CCGUUCAAGAAAGCCUGUGGAA	Cleavage	homologue to UniRef100_A7PB60 Cluster: Chromosome chr16 scaffold_10, whole genome shotgun sequence; n=1; Vitis vinifera|Rep: Chromosome chr16 scaffold_10, whole genome shotgun sequence - Vitis vinifera (Grape), partial (50%)
GhmiR396-1.2	TC257722	2	14.036	1	21	50	71	UUCCACA-GCUUUCUUGAACUG	CCGUUCAAGAAAGCCUGUGGAA	Cleavage	similar to UniRef100_A7PDY5 Cluster: Chromosome chr11 scaffold_13, whole genome shotgun sequence; n=1; Vitis vinifera|Rep: Chromosome chr11 scaffold_13, whole genome shotgun sequence - Vitis vinifera (Grape), partial (37%)
GhmiR396-1.2	TC242080	2	18.125	1	21	435	456	UUCCACA-GCUUUCUUGAACUG	CCGUUCAAGAAAGCCUGUGGAA	Cleavage	similar to UniRef100_A7QJ49 Cluster: Chromosome chr2 scaffold_105, whole genome shotgun sequence; n=1; Vitis vinifera|Rep: Chromosome chr2 scaffold_105, whole genome shotgun sequence - Vitis vinifera (Grape), partial (77%)
GhmiR396-1.2	ES794570	2	15.162	1	21	219	240	UUCCACA-GCUUUCUUGAACUG	CCGUUCAAGAAAGCAUGUGGAA	Cleavage	similar to UniRef100_A7PDY5 Cluster: Chromosome chr11 scaffold_13, whole genome shotgun sequence; n=1; Vitis vinifera|Rep: Chromosome chr11 scaffold_13, whole genome shotgun sequence - Vitis vinifera (Grape), partial (21%)
GhmiR396-1.2	TC240247	2	18.125	1	21	425	446	UUCCACA-GCUUUCUUGAACUG	CCGUUCAAGAAAGCCUGUGGAA	Cleavage	similar to UniRef100_A7QJ49 Cluster: Chromosome chr2 scaffold_105, whole genome shotgun sequence; n=1; Vitis vinifera|Rep: Chromosome chr2 scaffold_105, whole genome shotgun sequence - Vitis vinifera (Grape), partial (77%)
GhmiR396-1.2	TC269235	2	16.1	1	21	284	305	UUCCACA-GCUUUCUUGAACUG	CCGUUCAAGAAAGCCUGUGGAA	Cleavage	similar to UniRef100_A7P6J6 Cluster: Chromosome chr9 scaffold_7, whole genome shotgun sequence; n=1; Vitis vinifera|Rep: Chromosome chr9 scaffold_7, whole genome shotgun sequence - Vitis vinifera (Grape), partial (67%)
GhmiR396-1.2	TC264786	2.5	19.338	1	19	458	477	UUCCAC-AGCUUUCUUGAAC	GUUCAAGAAAGCUUGUGGAA	Cleavage	similar to UniRef100_A7QKA4 Cluster: Chromosome chr2 scaffold_112, whole genome shotgun sequence; n=1; Vitis vinifera|Rep: Chromosome chr2 scaffold_112, whole genome shotgun sequence - Vitis vinifera (Grape), partial (68%)
GhmiR396-1.2	TC239217	2	13.692	1	21	814	835	UUCCACA-GCUUUCUUGAACUG	CCGUUCAAGAAAGCCUGUGGAA	Cleavage	similar to UniRef100_A7P6J6 Cluster: Chromosome chr9 scaffold_7, whole genome shotgun sequence; n=1; Vitis vinifera|Rep: Chromosome chr9 scaffold_7, whole genome shotgun sequence - Vitis vinifera (Grape), partial (43%)
GhmiR396-1.2	TC240832	3	18.434	1	20	510	529	UUCCACAGCUUUCUUGAACU	AAUUCAAGAAAGUUGCGGAA	Cleavage	similar to UniRef100_A7P836 Cluster: Chromosome chr3 scaffold_8, whole genome shotgun sequence; n=1; Vitis vinifera|Rep: Chromosome chr3 scaffold_8, whole genome shotgun sequence - Vitis vinifera (Grape), partial (55%)
GhmiR396-1.2	TC243905	2	14.342	1	21	208	229	UUCCACA-GCUUUCUUGAACUG	CCGUUCAAGAAAGCCUGUGGAA	Cleavage	similar to UniRef100_Q9FJB8 Cluster: Gb|AAB63610.1; n=1; Arabidopsis thaliana|Rep: Gb|AAB63610.1 - Arabidopsis thaliana (Mouse-ear cress), partial (16%)
GhmiR396-1.2	TC251689	3	18.434	1	20	405	424	UUCCACAGCUUUCUUGAACU	AAUUCAAGAAAGUUGCGGAA	Cleavage	similar to UniRef100_A7P836 Cluster: Chromosome chr3 scaffold_8, whole genome shotgun sequence; n=1; Vitis vinifera|Rep: Chromosome chr3 scaffold_8, whole genome shotgun sequence - Vitis vinifera (Grape), partial (72%)
GhmiR396-1.2	TC276400	3	18.434	1	20	857	876	UUCCACAGCUUUCUUGAACU	AAUUCAAGAAAGUUGCGGAA	Cleavage	similar to UniRef100_A7P836 Cluster: Chromosome chr3 scaffold_8, whole genome shotgun sequence; n=1; Vitis vinifera|Rep: Chromosome chr3 scaffold_8, whole genome shotgun sequence - Vitis vinifera (Grape), partial (67%)
GhmiR396-1.2	TC231394	3	18.434	1	20	837	856	UUCCACAGCUUUCUUGAACU	AAUUCAAGAAAGUUGCGGAA	Cleavage	similar to UniRef100_A7P836 Cluster: Chromosome chr3 scaffold_8, whole genome shotgun sequence; n=1; Vitis vinifera|Rep: Chromosome chr3 scaffold_8, whole genome shotgun sequence - Vitis vinifera (Grape), partial (78%)
GhmiR396-1.2	ES832212	2.5	16.093	1	20	667	686	UUCCACAGCUUUCUUGAACU	AGUUGAAGAAGUCUGUGGAA	Translation	similar to UniRef100_A7QGY4 Cluster: Chromosome chr3 scaffold_95, whole genome shotgun sequence; n=1; Vitis vinifera|Rep: Chromosome chr3 scaffold_95, whole genome shotgun sequence - Vitis vinifera (Grape), partial (24%)
GhmiR396-1.2	TC264030	2.5	19.49	1	19	744	763	UUCCAC-AGCUUUCUUGAAC	GUUCAAGAAAGCUUGUGGAA	Cleavage	similar to UniRef100_A7QKA4 Cluster: Chromosome chr2 scaffold_112, whole genome shotgun sequence; n=1; Vitis vinifera|Rep: Chromosome chr2 scaffold_112, whole genome shotgun sequence - Vitis vinifera (Grape), partial (65%)
GhmiR396-1.2	TC232296	2	23.433	1	19	464	483	UUCCACA-GCUUUCUUGAAC	GUUCAAGAAAGCCUGUGGAA	Cleavage	similar to UniRef100_A7NUC4 Cluster: Chromosome chr18 scaffold_1, whole genome shotgun sequence; n=1; Vitis vinifera|Rep: Chromosome chr18 scaffold_1, whole genome shotgun sequence - Vitis vinifera (Grape), partial (61%)
GhmiR396-1.2	TC270420	2	18.223	1	19	661	680	UUCCACA-GCUUUCUUGAAC	GUUCAAGAAAGCCUGUGGAA	Cleavage	similar to UniRef100_A7NUC4 Cluster: Chromosome chr18 scaffold_1, whole genome shotgun sequence; n=1; Vitis vinifera|Rep: Chromosome chr18 scaffold_1, whole genome shotgun sequence - Vitis vinifera (Grape), partial (59%)
GhmiR396-1.2	TC236361	3	19.764	1	19	633	652	UUCCAC-AGCUUUCUUGAAC	GUUCAGGAAAGCUUGUGGAA	Cleavage	similar to UniRef100_A7QKA4 Cluster: Chromosome chr2 scaffold_112, whole genome shotgun sequence; n=1; Vitis vinifera|Rep: Chromosome chr2 scaffold_112, whole genome shotgun sequence - Vitis vinifera (Grape), partial (74%)
GhmiR396-1.2	TC245894	3	10.857	1	20	9	28	UUCCACAGCUUUCUUGAACU	AGAUUAAUGAAGCUGUGGAA	Cleavage	similar to UniRef100_A7R473 Cluster: Chromosome undetermined scaffold_623, whole genome shotgun sequence; n=1; Vitis vinifera|Rep: Chromosome undetermined scaffold_623, whole genome shotgun sequence - Vitis vinifera (Grape), partial (29%)
GhmiR396-1.2	TC262135	3	14.215	1	20	784	803	UUCCACAGCUUUCUUGAACU	AGUUGAAGAAACUUGUGGGA	Translation	similar to UniRef100_A7NTY1 Cluster: Chromosome chr18 scaffold_1, whole genome shotgun sequence; n=1; Vitis vinifera|Rep: Chromosome chr18 scaffold_1, whole genome shotgun sequence - Vitis vinifera (Grape), partial (60%)
GhmiR396-1.2	TC255356	3	17.967	1	21	99	118	UUCCACAGCUUUCUUGAACUG	UAGUUUA-GAAAGUUGUGGAA	Cleavage	similar to UniRef100_A7Q1B4 Cluster: Chromosome chr10 scaffold_43, whole genome shotgun sequence; n=1; Vitis vinifera|Rep: Chromosome chr10 scaffold_43, whole genome shotgun sequence - Vitis vinifera (Grape), partial (96%)
GhmiR397	TC256899	0	13.821	1	20	185	204	UCAUUGAGUGCAGCGUUGAU	AUCAACGCUGCACUCAAUGA	Cleavage	similar to UniRef100_P93368 Cluster: Diphenol oxidase; n=1; Nicotiana tabacum|Rep: Diphenol oxidase - Nicotiana tabacum (Common tobacco), partial (60%)
GhmiR397	TC267962	0	14.661	1	20	756	775	UCAUUGAGUGCAGCGUUGAU	AUCAACGCUGCACUCAAUGA	Cleavage	similar to UniRef100_A7PP14 Cluster: Chromosome chr8 scaffold_23, whole genome shotgun sequence; n=1; Vitis vinifera|Rep: Chromosome chr8 scaffold_23, whole genome shotgun sequence - Vitis vinifera (Grape), partial (67%)
GhmiR397	TC235401	1	15.824	1	21	721	741	UCAUUGAGUGCAGCGUUGAUG	CAUCAAUGCUGCACUUAAUGA	Cleavage	similar to UniRef100_A7PP14 Cluster: Chromosome chr8 scaffold_23, whole genome shotgun sequence; n=1; Vitis vinifera|Rep: Chromosome chr8 scaffold_23, whole genome shotgun sequence - Vitis vinifera (Grape), partial (54%)
GhmiR397	TC279559	1	16.136	1	21	140	160	UCAUUGAGUGCAGCGUUGAUG	CAUCAAUGCUGCACUUAAUGA	Cleavage	similar to UniRef100_Q9ZQW5 Cluster: Laccase; n=1; Populus trichocarpa|Rep: Laccase - Populus trichocarpa (Western balsam poplar) (Populus balsamiferasubsp. trichocarpa), partial (91%)
GhmiR397	TC242566	1.5	12.027	1	21	695	715	UCAUUGAGUGCAGCGUUGAUG	CAUCAACGCUGCACUGAAUGA	Cleavage	similar to UniRef100_A7PP14 Cluster: Chromosome chr8 scaffold_23, whole genome shotgun sequence; n=1; Vitis vinifera|Rep: Chromosome chr8 scaffold_23, whole genome shotgun sequence - Vitis vinifera (Grape), partial (55%)
GhmiR397	TC262631	1.5	11.562	1	21	737	757	UCAUUGAGUGCAGCGUUGAUG	CAUCAACGCUGCACUGAAUGA	Cleavage	similar to UniRef100_P93366 Cluster: Diphenol oxidase; n=1; Nicotiana tabacum|Rep: Diphenol oxidase - Nicotiana tabacum (Common tobacco), partial (94%)
GhmiR397	DW224951	1	9.619	1	20	241	260	UCAUUGAGUGCAGCGUUGAU	AUCAAUGCUGCACUUAAUGA	Cleavage	similar to UniRef100_Q9ZQW2 Cluster: Laccase; n=1; Populus trichocarpa|Rep: Laccase - Populus trichocarpa (Western balsam poplar) (Populus balsamiferasubsp. trichocarpa), partial (42%)
GhmiR397	TC237050	1	15.349	1	20	733	752	UCAUUGAGUGCAGCGUUGAU	AUCAAUGCUGCACUUAAUGA	Cleavage	similar to UniRef100_A7PIP9 Cluster: Chromosome chr13 scaffold_17, whole genome shotgun sequence; n=1; Vitis vinifera|Rep: Chromosome chr13 scaffold_17, whole genome shotgun sequence - Vitis vinifera (Grape), partial (49%)
GhmiR397	TC230926	2.5	10.963	1	21	700	720	UCAUUGAGUGCAGCGUUGAUG	CAUCAACACUGCACUGAAUGA	Cleavage	similar to UniRef100_P93366 Cluster: Diphenol oxidase; n=1; Nicotiana tabacum|Rep: Diphenol oxidase - Nicotiana tabacum (Common tobacco), partial (50%)
GhmiR397	TC233218	2.5	11.572	1	20	771	790	UCAUUGAGUGCAGCGUUGAU	GUCAAUGCUGCACUCAACGA	Cleavage	similar to UniRef100_A7PNP7 Cluster: Chromosome chr8 scaffold_23, whole genome shotgun sequence; n=1; Vitis vinifera|Rep: Chromosome chr8 scaffold_23, whole genome shotgun sequence - Vitis vinifera (Grape), partial (40%)
GhmiR397	TC272856	2.5	7.023	1	21	183	203	UCAUUGAGUGCAGCGUUGAUG	CAUCACCGCUUCACUCAAUGG	Translation	weakly similar to UniRef100_A7QVT2 Cluster: Chromosome chr7 scaffold_192, whole genome shotgun sequence; n=1; Vitis vinifera|Rep: Chromosome chr7 scaffold_192, whole genome shotgun sequence - Vitis vinifera (Grape), partial (10%)
GhmiR397	ES811692	2.5	16.889	1	21	274	294	UCAUUGAGUGCAGCGUUGAUG	UAUCAAAGCUGCACUCAAGGA	Cleavage	similar to UniRef100_A7PSU5 Cluster: Chromosome chr8 scaffold_29, whole genome shotgun sequence; n=1; Vitis vinifera|Rep: Chromosome chr8 scaffold_29, whole genome shotgun sequence - Vitis vinifera (Grape), partial (40%)
GhmiR397	CO113170	3	19.699	1	21	530	550	UCAUUGAGUGCAGCGUUGAUG	UAUCAGUGUUGCACUUGAUGG	Cleavage	similar to UniRef100_A7PAY0 Cluster: Chromosome chr16 scaffold_10, whole genome shotgun sequence; n=1; Vitis vinifera|Rep: Chromosome chr16 scaffold_10, whole genome shotgun sequence - Vitis vinifera (Grape), partial (56%)
GhmiR397	CO093654	3	23.033	1	21	698	718	UCAUUGAGUGCAGCGUUGAUG	UAUCAGUGUUGCACUUGAUGG	Cleavage	similar to UniRef100_A7QNN3 Cluster: Chromosome undetermined scaffold_133, whole genome shotgun sequence; n=1; Vitis vinifera|Rep: Chromosome undetermined scaffold_133, whole genome shotgun sequence - Vitis vinifera (Grape), partial (40%)
GhmiR397	TC234114	3	22.039	1	21	744	764	UCAUUGAGUGCAGCGUUGAUG	UAUCAGUGUUGCACUUGAUGG	Cleavage	similar to UniRef100_A7PAY0 Cluster: Chromosome chr16 scaffold_10, whole genome shotgun sequence; n=1; Vitis vinifera|Rep: Chromosome chr16 scaffold_10, whole genome shotgun sequence - Vitis vinifera (Grape), partial (55%)
GhmiR397	TC234005	3	22.039	1	21	333	353	UCAUUGAGUGCAGCGUUGAUG	UAUCAGUGUUGCACUUGAUGG	Cleavage	similar to UniRef100_A7QNN3 Cluster: Chromosome undetermined scaffold_133, whole genome shotgun sequence; n=1; Vitis vinifera|Rep: Chromosome undetermined scaffold_133, whole genome shotgun sequence - Vitis vinifera (Grape), partial (80%)
GhmiR397	TC275490	3	16.076	1	21	129	149	UCAUUGAGUGCAGCGUUGAUG	CAUCUACGUUGCAAUCAAUGG	Cleavage	similar to UniRef100_Q6H7E0 Cluster: Steroid membrane binding protein-like; n=2; Oryza sativa Japonica Group|Rep: Steroid membrane binding protein-like - Oryza sativa subsp. japonica (Rice), partial (14%)
GhmiR397	TC278175	3	16.003	1	21	161	181	UCAUUGAGUGCAGCGUUGAUG	CAUCUACGUUGCAAUCAAUGG	Cleavage	similar to UniRef100_Q6H7E0 Cluster: Steroid membrane binding protein-like; n=2; Oryza sativa Japonica Group|Rep: Steroid membrane binding protein-like - Oryza sativa subsp. japonica (Rice), partial (14%)
GhmiR397	TC251826	3	15.671	1	21	144	164	UCAUUGAGUGCAGCGUUGAUG	CAUCUACGUUGCAAUCAAUGG	Cleavage	similar to UniRef100_Q6H7E0 Cluster: Steroid membrane binding protein-like; n=2; Oryza sativa Japonica Group|Rep: Steroid membrane binding protein-like - Oryza sativa subsp. japonica (Rice), partial (14%)
GhmiR397	TC265556	3	15.962	1	21	178	198	UCAUUGAGUGCAGCGUUGAUG	CAUCUACGUUGCAAUCAAUGG	Cleavage	similar to UniRef100_Q6H7E0 Cluster: Steroid membrane binding protein-like; n=2; Oryza sativa Japonica Group|Rep: Steroid membrane binding protein-like - Oryza sativa subsp. japonica (Rice), partial (14%)
GhmiR397	TC236053	3	14.371	1	21	909	929	UCAUUGAGUGCAGCGUUGAUG	CAUCAAUGCUUGACUUAAUGA	Translation	similar to UniRef100_A7QTU3 Cluster: Chromosome undetermined scaffold_171, whole genome shotgun sequence; n=1; Vitis vinifera|Rep: Chromosome undetermined scaffold_171, whole genome shotgun sequence - Vitis vinifera (Grape), partial (42%)
GhmiR397	EX165180	3	20.54	1	20	496	515	UCAUUGAGUGCAGCGUUGAU	CUCGACGGUGCAUUCAAUGA	Cleavage	weakly similar to UniRef100_Q0JG40 Cluster: Os01g0944900 protein; n=2; Oryza sativa Japonica Group|Rep: Os01g0944900 protein - Oryza sativa subsp. japonica (Rice), partial (8%)
GhmiR397	TC232202	3	18.027	1	20	497	516	UCAUUGAGUGCAGCGUUGAU	CUCGACGGUGCAUUCAAUGA	Cleavage	weakly similar to UniRef100_Q3EBT6 Cluster: Uncharacterized protein At2g26600.2; n=2; Arabidopsis thaliana|Rep: Uncharacterized protein At2g26600.2 - Arabidopsis thaliana (Mouse-ear cress), partial (33%)
GhmiR397	ES798360	3	16.348	1	20	205	224	UCAUUGAGUGCAGCGUUGAU	CUCGACGGUGCAUUCAAUGA	Cleavage	similar to UniRef100_Q9FMZ2 Cluster: Beta-1,3-glucanase-like protein; n=1; Arabidopsis thaliana|Rep: Beta-1,3-glucanase-like protein - Arabidopsis thaliana (Mouse-ear cress), partial (54%)
GhmiR397	TC270017	3	14.178	1	20	365	384	UCAUUGAGUGCAGCGUUGAU	AUCAACGCAGUACUUGAUGG	Cleavage	similar to UniRef100_A9U0H5 Cluster: DNA helicase, TBP-interacting protein; n=1; Physcomitrella patens subsp. patens|Rep: DNA helicase, TBP-interacting protein - Physcomitrella patens subsp. patens, partial (30%)
GhmiR397	TC238201	3	12.301	1	20	593	612	UCAUUGAGUGCAGCGUUGAU	AUCAACACUGUACGCAAUGA	Cleavage	homologue to UniRef100_A7PQK5 Cluster: Chromosome chr6 scaffold_25, whole genome shotgun sequence; n=1; Vitis vinifera|Rep: Chromosome chr6 scaffold_25, whole genome shotgun sequence - Vitis vinifera (Grape), partial (16%)
GhmiR397	TC240732	3	14.019	1	20	500	519	UCAUUGAGUGCAGCGUUGAU	AUCAACGCAGUACUUGAUGG	Cleavage	similar to UniRef100_Q0DDZ6 Cluster: Os06g0186900 protein; n=2; Oryza sativa Japonica Group|Rep: Os06g0186900 protein - Oryza sativa subsp. japonica (Rice), partial (36%)
GhmiR397	TC265558	3	12.966	1	20	616	635	UCAUUGAGUGCAGCGUUGAU	AUCAACGCAGUACUUGAUGG	Cleavage	similar to UniRef100_Q0DDZ6 Cluster: Os06g0186900 protein; n=2; Oryza sativa Japonica Group|Rep: Os06g0186900 protein - Oryza sativa subsp. japonica (Rice), partial (44%)
GhmiR397	DR459564	3	11.678	1	21	380	400	UCAUUGAGUGCAGCGUUGAUG	UAUCAAAGCUGCUUUUAAUGA	Translation	weakly similar to UniRef100_Q5XEV6 Cluster: At4g24090; n=1; Arabidopsis thaliana|Rep: At4g24090 - Arabidopsis thaliana (Mouse-ear cress), partial (27%)
GhmiR397	DR459811	3	14.899	1	20	316	335	UCAUUGAGUGCAGCGUUGAU	AUUCGCGCUGCAAUCAAUGA	Cleavage	homologue to UniRef100_A7QGQ5 Cluster: Chromosome chr16 scaffold_94, whole genome shotgun sequence; n=1; Vitis vinifera|Rep: Chromosome chr16 scaffold_94, whole genome shotgun sequence - Vitis vinifera (Grape), partial (30%)
GhmiR397	ES820450	3	15.628	1	20	388	407	UCAUUGAGUGCAGCGUUGAU	AACACCGCUGCACUUGAUGA	Cleavage	similar to UniRef100_O65334 Cluster: SAR DNA-binding protein-1; n=1; Pisum sativum|Rep: SAR DNA-binding protein-1 - Pisum sativum (Garden pea), partial (23%)
GhmiR397	TC257933	3	13.684	1	20	640	659	UCAUUGAGUGCAGCGUUGAU	AACACCGCUGCACUUGAUGA	Cleavage	similar to UniRef100_A7Q5S3 Cluster: Chromosome chr14 scaffold_54, whole genome shotgun sequence; n=1; Vitis vinifera|Rep: Chromosome chr14 scaffold_54, whole genome shotgun sequence - Vitis vinifera (Grape), partial (50%)
GhmiR397	TC272044	3	15.627	1	20	496	515	UCAUUGAGUGCAGCGUUGAU	AUCAUUGCUAUACUCAAUGA	Translation	similar to UniRef100_A7QRZ8 Cluster: Chromosome undetermined scaffold_155, whole genome shotgun sequence; n=1; Vitis vinifera|Rep: Chromosome undetermined scaffold_155, whole genome shotgun sequence - Vitis vinifera (Grape), partial (44%)
GhmiR397	TC234703	3	11.371	1	20	252	271	UCAUUGAGUGCAGCGUUGAU	AUAAAAGCUGCAAUCAAUGA	Cleavage	similar to UniRef100_A8RWV6 Cluster: Chloroplast acetyl-CoA carboxylase carboxyltransferase alpha subunit; n=1; Gossypium hirsutum|Rep: Chloroplast acetyl-CoA carboxylase carboxyltransferase alpha subunit - Gossypium hirsutum (Upland cotton) (Gossypium mexicanum), partial (41%)
GhmiR398	EV489538	3	16.539	1	21	7	27	UGUGUUCUCAGGUCACCCCUU	AAGGGGUGCUCUGAGAUCACA	Cleavage	similar to UniRef100_Q70CE4 Cluster: Superoxide dismutase; n=1; Fagus sylvatica|Rep: Superoxide dismutase - Fagus sylvatica (Beechnut), partial (15%)
GhmiR398	CO496437	3	15.12	1	21	29	49	UGUGUUCUCAGGUCACCCCUU	AAGGGGUGCUCUGAGAUCACA	Cleavage	similar to UniRef100_Q70CE4 Cluster: Superoxide dismutase; n=1; Fagus sylvatica|Rep: Superoxide dismutase - Fagus sylvatica (Beechnut), partial (42%)
GhmiR398	DR453689	3	16.97	1	21	4	24	UGUGUUCUCAGGUCACCCCUU	AAGGGGUGUUCUGAGAUCACA	Cleavage
GhmiR398	EV491383	3	16.652	1	21	8	28	UGUGUUCUCAGGUCACCCCUU	AAGGGGUGCUCUGAGAUCACA	Cleavage	UniRef100_Q3SAX1 Cluster: Superoxide dismutase [Cu-Zn]; n=1; Gossypium hirsutum|Rep: Superoxide dismutase [Cu-Zn] - Gossypium hirsutum (Upland cotton) (Gossypium mexicanum), complete
GhmiR398	TC267083	3	17.296	1	21	82	102	UGUGUUCUCAGGUCACCCCUU	AAGGGGUGCUCUGAGAUCACA	Cleavage	UniRef100_Q3SAX1 Cluster: Superoxide dismutase [Cu-Zn]; n=1; Gossypium hirsutum|Rep: Superoxide dismutase [Cu-Zn] - Gossypium hirsutum (Upland cotton) (Gossypium mexicanum), complete
GhmiR398	EV494151	3	15.737	1	21	28	48	UGUGUUCUCAGGUCACCCCUU	AAGGGGUGCUCUGAGAUCACA	Cleavage	UniRef100_Q3SAX1 Cluster: Superoxide dismutase [Cu-Zn]; n=1; Gossypium hirsutum|Rep: Superoxide dismutase [Cu-Zn] - Gossypium hirsutum (Upland cotton) (Gossypium mexicanum), complete
GhmiR398	TC267771	3	17.297	1	21	153	173	UGUGUUCUCAGGUCACCCCUU	AAGGGGUGCUCUGAGAUCACA	Cleavage	UniRef100_Q3SAX1 Cluster: Superoxide dismutase [Cu-Zn]; n=1; Gossypium hirsutum|Rep: Superoxide dismutase [Cu-Zn] - Gossypium hirsutum (Upland cotton) (Gossypium mexicanum), complete
GhmiR398	ES840902	3	13.764	1	21	18	38	UGUGUUCUCAGGUCACCCCUU	AAGGGGUGCUCUGAGAUCACA	Cleavage	similar to UniRef100_Q3SAX1 Cluster: Superoxide dismutase [Cu-Zn]; n=1; Gossypium hirsutum|Rep: Superoxide dismutase [Cu-Zn] - Gossypium hirsutum (Upland cotton) (Gossypium mexicanum), partial (61%)
GhmiR398	ES801029	3	16.44	1	21	24	44	UGUGUUCUCAGGUCACCCCUU	AAGGGGUGCUCUGAGAUCACA	Cleavage	UniRef100_Q3SAX1 Cluster: Superoxide dismutase [Cu-Zn]; n=1; Gossypium hirsutum|Rep: Superoxide dismutase [Cu-Zn] - Gossypium hirsutum (Upland cotton) (Gossypium mexicanum), complete
GhmiR398	TC237725	3	16.585	1	21	26	46	UGUGUUCUCAGGUCACCCCUU	AAGGGGUGCUCUGAGAUCACA	Cleavage	UniRef100_Q3SAX1 Cluster: Superoxide dismutase [Cu-Zn]; n=1; Gossypium hirsutum|Rep: Superoxide dismutase [Cu-Zn] - Gossypium hirsutum (Upland cotton) (Gossypium mexicanum), complete
GhmiR398	ES849495	3	17.003	1	21	28	48	UGUGUUCUCAGGUCACCCCUU	AAGGGGUGCUCUGAGAUCACA	Cleavage	similar to UniRef100_Q70CE4 Cluster: Superoxide dismutase; n=1; Fagus sylvatica|Rep: Superoxide dismutase - Fagus sylvatica (Beechnut), partial (97%)
GhmiR398	ES850908	3	17.003	1	21	28	48	UGUGUUCUCAGGUCACCCCUU	AAGGGGUGCUCUGAGAUCACA	Cleavage	similar to UniRef100_Q70CE4 Cluster: Superoxide dismutase; n=1; Fagus sylvatica|Rep: Superoxide dismutase - Fagus sylvatica (Beechnut), partial (97%)
GhmiR398	BF277500	3	22.194	1	21	94	114	UGUGUUCUCAGGUCACCCCUU	GGGGGGUCACCUGAGAUCACA	Cleavage	similar to UniRef100_P23345 Cluster: Superoxide dismutase [Cu-Zn] 4A; n=2; Zea mays|Rep: Superoxide dismutase [Cu-Zn] 4A - Zea mays (Maize), partial (80%)
GhmiR398	TC248812	3	17.731	1	21	612	631	UGUGUUCUCAGGUCACCCCUU	AAGGGGUGAC-UGAGAACACU	Translation	homologue to UniRef100_A7PD59 Cluster: Chromosome chr17 scaffold_12, whole genome shotgun sequence; n=1; Vitis vinifera|Rep: Chromosome chr17 scaffold_12, whole genome shotgun sequence - Vitis vinifera (Grape), partial (96%)
GhmiR398	CO093131	3	14.603	1	21	251	271	UGUGUUCUCAGGUCACCCCUU	GAAGGGUGACGUAAGAACACA	Translation	similar to UniRef100_A7PWI5 Cluster: Chromosome chr8 scaffold_34, whole genome shotgun sequence; n=1; Vitis vinifera|Rep: Chromosome chr8 scaffold_34, whole genome shotgun sequence - Vitis vinifera (Grape), partial (43%)
GhmiR399-1	TC273503	3	20.677	1	21	101	121	CGCCAAUGGAGAUUUGUCCGG	UUGGACAAGUUGCCAUUGGUG	Translation	homologue to UniRef100_A7NVT2 Cluster: Chromosome chr18 scaffold_1, whole genome shotgun sequence; n=1; Vitis vinifera|Rep: Chromosome chr18 scaffold_1, whole genome shotgun sequence - Vitis vinifera (Grape), partial (17%)
GhmiR399-1	DW508457	2	18.342	1	21	213	232	CGCCAAUGGAGAUUUGUCCGG	UCGGACAAA-CUCCAUUGGCG	Cleavage	similar to UniRef100_Q9ZU12 Cluster: F5F19.20 protein; n=1; Arabidopsis thaliana|Rep: F5F19.20 protein - Arabidopsis thaliana (Mouse-ear cress), partial (13%)
GhmiR399-1	TC262252	3	21.716	1	21	204	224	CGCCAAUGGAGAUUUGUCCGG	UUGGACAAGUUGCCAUUGGUG	Translation	similar to UniRef100_A1KXM7 Cluster: FtsH-like protein; n=1; Solanum lycopersicum|Rep: FtsH-like protein - Solanum lycopersicum (Tomato) (Lycopersicon esculentum), partial (22%)
GhmiR399-1	EX167511	3	20.677	1	21	386	406	CGCCAAUGGAGAUUUGUCCGG	UUGGACAAGUUGCCAUUGGUG	Translation	homologue to UniRef100_A7NVT2 Cluster: Chromosome chr18 scaffold_1, whole genome shotgun sequence; n=1; Vitis vinifera|Rep: Chromosome chr18 scaffold_1, whole genome shotgun sequence - Vitis vinifera (Grape), partial (28%)
GhmiR399-1	TC238219	2	18.349	1	21	491	510	CGCCAAUGGAGAUUUGUCCGG	UCGGACAAA-CUCCAUUGGCG	Cleavage	similar to UniRef100_Q9FQZ6 Cluster: Avr9/Cf-9 rapidly elicited protein 146; n=1; Nicotiana tabacum|Rep: Avr9/Cf-9 rapidly elicited protein 146 - Nicotiana tabacum (Common tobacco), partial (51%)
GhmiR399-1	TC263627	3	21.935	1	21	1459	1479	CGCCAAUGGAGAUUUGUCCGG	UUGGACAAGUUGCCAUUGGUG	Translation	homologue to UniRef100_A7NVT2 Cluster: Chromosome chr18 scaffold_1, whole genome shotgun sequence; n=1; Vitis vinifera|Rep: Chromosome chr18 scaffold_1, whole genome shotgun sequence - Vitis vinifera (Grape), partial (81%)
GhmiR399-1	TC233274	3	18.36	1	20	559	578	CGCCAAUGGAGAUUUGUCCG	GGAACAAGUUUCCAUUGGCG	Cleavage	similar to UniRef100_A7PTM1 Cluster: Chromosome undetermined scaffold_30, whole genome shotgun sequence; n=1; Vitis vinifera|Rep: Chromosome undetermined scaffold_30, whole genome shotgun sequence - Vitis vinifera (Grape), partial (61%)
GhmiR399-1	DW231490	3	19.906	1	21	243	263	CGCCAAUGGAGAUUUGUCCGG	UUGGACAAACUACCAUUGGCG	Translation	similar to UniRef100_A7PNM8 Cluster: Chromosome chr8 scaffold_23, whole genome shotgun sequence; n=1; Vitis vinifera|Rep: Chromosome chr8 scaffold_23, whole genome shotgun sequence - Vitis vinifera (Grape), partial (5%)
GhmiR399-1	DW476659	3	20.319	1	21	134	154	CGCCAAUGGAGAUUUGUCCGG	UUGGACAAACUACCAUUGGCG	Translation	homologue to UniRef100_A7PNM8 Cluster: Chromosome chr8 scaffold_23, whole genome shotgun sequence; n=1; Vitis vinifera|Rep: Chromosome chr8 scaffold_23, whole genome shotgun sequence - Vitis vinifera (Grape), partial (3%)
GhmiR399-1	ES839139	3	13.484	1	21	290	310	CGCCAAUGGAGAUUUGUCCGG	UCGGACACAUUUCAAUUGGUG	Cleavage	similar to UniRef100_A7PLV5 Cluster: Chromosome chr14 scaffold_21, whole genome shotgun sequence; n=1; Vitis vinifera|Rep: Chromosome chr14 scaffold_21, whole genome shotgun sequence - Vitis vinifera (Grape), partial (39%)
GhmiR399-1	TC268113	3	20.138	1	21	635	655	CGCCAAUGGAGAUUUGUCCGG	UUGGACAAACUACCAUUGGCG	Translation	similar to UniRef100_A7PNM8 Cluster: Chromosome chr8 scaffold_23, whole genome shotgun sequence; n=1; Vitis vinifera|Rep: Chromosome chr8 scaffold_23, whole genome shotgun sequence - Vitis vinifera (Grape), partial (10%)
GhmiR399-1	ES800611	3	21.952	1	21	219	238	CGCCAAUGGAGAUUUGUCCGG	CCGGA-AAAACUCCAUUGGCG	Cleavage	homologue to UniRef100_A7NVT2 Cluster: Chromosome chr18 scaffold_1, whole genome shotgun sequence; n=1; Vitis vinifera|Rep: Chromosome chr18 scaffold_1, whole genome shotgun sequence - Vitis vinifera (Grape), partial (45%)
GhmiR399-2	DW479470	2.5	24.789	1	20	356	375	UGCCAAAGGAGAGUUGGCCU	AGGCCAGCUCUUCUUUGGUU	Cleavage	homologue to UniRef100_Q96303 Cluster: Inorganic phosphate transporter 1-4 (AtPht1;4) (H(+)/Pi cotransporter); n=2; Arabidopsis thaliana|Rep: Inorganic phosphate transporter 1-4 (AtPht1;4) (H(+)/Pi cotransporter) - Arabidopsis thaliana (Mouse-ear cress), partial (23%)
GhmiR399-2	TC264546	3	22.672	1	21	1146	1166	UGCCAAAGGAGAGUUGGCCUU	AGGGGUAAUUUUCCUUUGGCA	Cleavage	similar to UniRef100_A7NVG5 Cluster: Chromosome chr18 scaffold_1, whole genome shotgun sequence; n=1; Vitis vinifera|Rep: Chromosome chr18 scaffold_1, whole genome shotgun sequence - Vitis vinifera (Grape), partial (37%)
GhmiR399-2	TC233100	3	19.511	1	21	898	918	UGCCAAAGGAGAGUUGGCCUU	GGGGCCGACUUUGUUUUGGCA	Translation	similar to UniRef100_A9CM22 Cluster: Voltage-dependent anion channel; n=1; Nicotiana tabacum|Rep: Voltage-dependent anion channel - Nicotiana tabacum (Common tobacco), partial (95%)
GhmiR399-2	TC236862	3	14.127	1	20	140	159	UGCCAAAGGAGAGUUGGCCU	UGGCCAUCUUUCCUUUGGUA	Cleavage	similar to UniRef100_Q9LJU2 Cluster: Emb|CAB38838.1; n=1; Arabidopsis thaliana|Rep: Emb|CAB38838.1 - Arabidopsis thaliana (Mouse-ear cress), partial (39%)
GhmiR399-2	BQ413345	3	15.84	1	20	229	248	UGCCAAAGGAGAGUUGGCCU	AGGCCAACUCGUUUUUGGUG	Translation	similar to UniRef100_A5PKF8 Cluster: PTPRR protein; n=1; Bos taurus|Rep: PTPRR protein - Bos taurus (Bovine), partial (1%)
GhmiR399-3	TC239324	2	16.521	1	20	320	339	UGCCAAAGGAGAUUUGCCCU	GGGGCAAAUCAUCUUUGGCA	Translation	similar to UniRef100_Q66RN1 Cluster: MYB transcription factor; n=1; Hevea brasiliensis|Rep: MYB transcription factor - Hevea brasiliensis (Para rubber tree), partial (67%)
GhmiR399-3	TC270621	3	16.147	1	20	94	113	UGCCAAAGGAGAUUUGCCCU	UUGGUAAAUCUUCUUUGGCA	Cleavage	similar to UniRef100_A7PEZ6 Cluster: Chromosome chr11 scaffold_13, whole genome shotgun sequence; n=1; Vitis vinifera|Rep: Chromosome chr11 scaffold_13, whole genome shotgun sequence - Vitis vinifera (Grape), partial (70%)
GhmiR399-3	TC236756	2.5	10.689	1	20	537	556	UGCCAAAGGAGAUUUGCCCU	CGGGCAAAUCAUCUUUGGCA	Translation	similar to UniRef100_Q66RN1 Cluster: MYB transcription factor; n=1; Hevea brasiliensis|Rep: MYB transcription factor - Hevea brasiliensis (Para rubber tree), partial (83%)
GhmiR399-3	TC264546	2.5	22.672	1	20	1147	1166	UGCCAAAGGAGAUUUGCCCU	GGGGUAAUUUUCCUUUGGCA	Cleavage	similar to UniRef100_A7NVG5 Cluster: Chromosome chr18 scaffold_1, whole genome shotgun sequence; n=1; Vitis vinifera|Rep: Chromosome chr18 scaffold_1, whole genome shotgun sequence - Vitis vinifera (Grape), partial (37%)
GhmiR399-3	TC230200	2.5	19.818	1	21	48	68	UGCCAAAGGAGAUUUGCCCUG	UAGGGGAAAUUCCCUUUGGCA	Translation	UniRef100_A9LK94 Cluster: Gland development-related protein 1; n=1; Gossypium hirsutum|Rep: Gland development-related protein 1 - Gossypium hirsutum (Upland cotton) (Gossypium mexicanum), complete
GhmiR399-3	ES832543	2.5	13.74	1	21	7	27	UGCCAAAGGAGAUUUGCCCUG	UAGGGGAAAUUCCCUUUGGCA	Translation	homologue to UniRef100_A9LK94 Cluster: Gland development-related protein 1; n=1; Gossypium hirsutum|Rep: Gland development-related protein 1 - Gossypium hirsutum (Upland cotton) (Gossypium mexicanum), partial (97%)
GhmiR399-3	DN779913	3	22.242	1	20	213	232	UGCCAAAGGAGAUUUGCCCU	AGGGCGGAUUUGUUUUGGCA	Translation	similar to UniRef100_Q9C9P9 Cluster: Thaumatin-like protein; 28949-28112; n=1; Arabidopsis thaliana|Rep: Thaumatin-like protein; 28949-28112 - Arabidopsis thaliana (Mouse-ear cress), partial (84%)
GhmiR399-3	TC248523	3	17.311	1	21	1488	1508	UGCCAAAGGAGAUUUGCCCUG	CAUGGCAAAUGUCAUUUGGCA	Translation	similar to UniRef100_A7NZR2 Cluster: Chromosome chr6 scaffold_3, whole genome shotgun sequence; n=1; Vitis vinifera|Rep: Chromosome chr6 scaffold_3, whole genome shotgun sequence - Vitis vinifera (Grape), partial (88%)
GhmiR399-3	TC241022	3	17.311	1	21	358	378	UGCCAAAGGAGAUUUGCCCUG	CAUGGCAAAUGUCAUUUGGCA	Translation	homologue to UniRef100_A7NZR2 Cluster: Chromosome chr6 scaffold_3, whole genome shotgun sequence; n=1; Vitis vinifera|Rep: Chromosome chr6 scaffold_3, whole genome shotgun sequence - Vitis vinifera (Grape), partial (41%)
GhmiR399-3	TC278415	3	21.47	1	20	635	654	UGCCAAAGGAGAUUUGCCCU	AGGGAGAGUCGCCUUUGGCA	Translation	similar to UniRef100_A7NUE8 Cluster: Chromosome chr18 scaffold_1, whole genome shotgun sequence; n=1; Vitis vinifera|Rep: Chromosome chr18 scaffold_1, whole genome shotgun sequence - Vitis vinifera (Grape), partial (25%)
GhmiR399-3	TC238119	3	18.704	1	20	968	988	UGCCAAA-GGAGAUUUGCCCU	AGGGCUAAUCUCCCUUUGGCA	Cleavage	similar to UniRef100_Q8RUF8 Cluster: AT5g12040/F14F18_210; n=1; Arabidopsis thaliana|Rep: AT5g12040/F14F18_210 - Arabidopsis thaliana (Mouse-ear cress), partial (81%)
GhmiR399-4	TC239324	1.5	16.521	1	20	320	339	UGCCAAAGGAGAUUUGCCCC	GGGGCAAAUCAUCUUUGGCA	Translation	similar to UniRef100_Q66RN1 Cluster: MYB transcription factor; n=1; Hevea brasiliensis|Rep: MYB transcription factor - Hevea brasiliensis (Para rubber tree), partial (67%)
GhmiR399-4	TC264546	2	22.672	1	20	1147	1166	UGCCAAAGGAGAUUUGCCCC	GGGGUAAUUUUCCUUUGGCA	Cleavage	similar to UniRef100_A7NVG5 Cluster: Chromosome chr18 scaffold_1, whole genome shotgun sequence; n=1; Vitis vinifera|Rep: Chromosome chr18 scaffold_1, whole genome shotgun sequence - Vitis vinifera (Grape), partial (37%)
GhmiR399-4	TC270621	3	16.147	1	20	94	113	UGCCAAAGGAGAUUUGCCCC	UUGGUAAAUCUUCUUUGGCA	Cleavage	similar to UniRef100_A7PEZ6 Cluster: Chromosome chr11 scaffold_13, whole genome shotgun sequence; n=1; Vitis vinifera|Rep: Chromosome chr11 scaffold_13, whole genome shotgun sequence - Vitis vinifera (Grape), partial (70%)
GhmiR399-4	TC236756	2.5	10.689	1	20	537	556	UGCCAAAGGAGAUUUGCCCC	CGGGCAAAUCAUCUUUGGCA	Translation	similar to UniRef100_Q66RN1 Cluster: MYB transcription factor; n=1; Hevea brasiliensis|Rep: MYB transcription factor - Hevea brasiliensis (Para rubber tree), partial (83%)
GhmiR399-4	TC270765	3	12.072	1	21	958	978	UGCCAAAGGAGAUUUGCCCCG	CGGGGCAUCUUUCUUUUGGCA	Cleavage	similar to UniRef100_A7QTL0 Cluster: Chromosome chr11 scaffold_170, whole genome shotgun sequence; n=2; Vitis vinifera|Rep: Chromosome chr11 scaffold_170, whole genome shotgun sequence - Vitis vinifera (Grape), partial (69%)
GhmiR399-4	DR457375	3	16.293	1	21	474	494	UGCCAAAGGAGAUUUGCCCCG	UGUGGCAAAUCUCUUUUUGCA	Cleavage	similar to UniRef100_A7PS35 Cluster: Chromosome chr14 scaffold_27, whole genome shotgun sequence; n=1; Vitis vinifera|Rep: Chromosome chr14 scaffold_27, whole genome shotgun sequence - Vitis vinifera (Grape), partial (16%)
GhmiR399-4	ES836750	3	16.861	1	20	795	814	UGCCAAAGGAGAUUUGCCCC	GGGGAAAGUUUCCUUUGGCC	Cleavage	UniRef100_P31333 Cluster: Ribulose bisphosphate carboxylase small chain, chloroplast precursor; n=1; Gossypium hirsutum|Rep: Ribulose bisphosphate carboxylase small chain, chloroplast precursor - Gossypium hirsutum (Upland cotton) (Gossypium mexicanum), complete
GhmiR399-4	ES820656	3	14.07	1	21	1070	1090	UGCCAAAGGAGAUUUGCCCCG	UGGUGAAAAUUUUCUUUGGCA	Cleavage	weakly similar to UniRef100_O04388 Cluster: A-type cyclin; n=2; Catharanthus roseus|Rep: A-type cyclin - Catharanthus roseus (Rosy periwinkle) (Madagascar periwinkle), partial (9%)
GhmiR399-4	TC258030	3	15.947	1	20	974	993	UGCCAAAGGAGAUUUGCCCC	GGGAAAAAUUUCCUUUGGUA	Cleavage	similar to UniRef100_Q3E8G2 Cluster: Uncharacterized protein At5g45760.2; n=1; Arabidopsis thaliana|Rep: Uncharacterized protein At5g45760.2 - Arabidopsis thaliana (Mouse-ear cress), partial (40%)
GhmiR399-4	TC238119	3	18.704	1	19	969	988	UGCCAAA-GGAGAUUUGCCC	GGGCUAAUCUCCCUUUGGCA	Cleavage	similar to UniRef100_Q8RUF8 Cluster: AT5g12040/F14F18_210; n=1; Arabidopsis thaliana|Rep: AT5g12040/F14F18_210 - Arabidopsis thaliana (Mouse-ear cress), partial (81%)
GhmiR479-1.1	ES845096	3	16.978	1	21	302	322	CGUGAUAUUGGUUCGGCUCAU	AUGAGUUGAACAAAUAUUGCG	Translation	weakly similar to UniRef100_Q941D3 Cluster: Probable plastid-lipid-associated protein 8, chloroplast precursor; n=1; Arabidopsis thaliana|Rep: Probable plastid-lipid-associated protein 8, chloroplast precursor - Arabidopsis thaliana (Mouse-ear cress), partial (54%)
GhmiR479-1.1	TC232019	3	15.642	1	21	290	310	CGUGAUAUUGGUUCGGCUCAU	AUGAGUUGAACAAAUAUUGCG	Translation	similar to UniRef100_A7P500 Cluster: Chromosome chr4 scaffold_6, whole genome shotgun sequence; n=1; Vitis vinifera|Rep: Chromosome chr4 scaffold_6, whole genome shotgun sequence - Vitis vinifera (Grape), partial (72%)
GhmiR479-1.1	DN780454	3	22.59	1	20	63	82	CGUGAUAUUGGUUCGGCUCA	UGAGCCGCGCCAAUAUCCCG	Cleavage	similar to UniRef100_A7PYF4 Cluster: Chromosome chr15 scaffold_37, whole genome shotgun sequence; n=1; Vitis vinifera|Rep: Chromosome chr15 scaffold_37, whole genome shotgun sequence - Vitis vinifera (Grape), partial (5%)
GhmiR479-1.2	ES845096	3	16.978	1	21	302	322	CGUGAUAUUGGUUCGGCUCAU	AUGAGUUGAACAAAUAUUGCG	Translation	weakly similar to UniRef100_Q941D3 Cluster: Probable plastid-lipid-associated protein 8, chloroplast precursor; n=1; Arabidopsis thaliana|Rep: Probable plastid-lipid-associated protein 8, chloroplast precursor - Arabidopsis thaliana (Mouse-ear cress), partial (54%)
GhmiR479-1.2	TC232019	3	15.642	1	21	290	310	CGUGAUAUUGGUUCGGCUCAU	AUGAGUUGAACAAAUAUUGCG	Translation	similar to UniRef100_A7P500 Cluster: Chromosome chr4 scaffold_6, whole genome shotgun sequence; n=1; Vitis vinifera|Rep: Chromosome chr4 scaffold_6, whole genome shotgun sequence - Vitis vinifera (Grape), partial (72%)
GhmiR479-1.2	DN780454	3	22.59	1	20	63	82	CGUGAUAUUGGUUCGGCUCA	UGAGCCGCGCCAAUAUCCCG	Cleavage	similar to UniRef100_A7PYF4 Cluster: Chromosome chr15 scaffold_37, whole genome shotgun sequence; n=1; Vitis vinifera|Rep: Chromosome chr15 scaffold_37, whole genome shotgun sequence - Vitis vinifera (Grape), partial (5%)
GhmiR482-1.1	TC255284	3	22.914	1	20	11	30	UUCCCAAAACCUCCAAUUCC	GGAGUUUGGGGUUUUGGGAU	Cleavage	similar to UniRef100_A7NXY1 Cluster: Chromosome chr6 scaffold_3, whole genome shotgun sequence; n=1; Vitis vinifera|Rep: Chromosome chr6 scaffold_3, whole genome shotgun sequence - Vitis vinifera (Grape), partial (28%)
GhmiR482-1.1	TC277055	2.5	19.265	1	22	252	273	UUCCCAAAACCUCCAAUUCCAA	UAGGUGUUGGAGGGUUUGGGAA	Translation	similar to UniRef100_Q3E8W4 Cluster: Uncharacterized protein At5g28680.1; n=1; Arabidopsis thaliana|Rep: Uncharacterized protein At5g28680.1 - Arabidopsis thaliana (Mouse-ear cress), partial (38%)
GhmiR482-1.1	ES848393	3	5.342	1	20	827	846	UUCCCAAAACCUCCAAUUCC	GGAAUUGGGGGGUUUGGGCA	Translation	similar to UniRef100_A7NVA8 Cluster: Chromosome chr18 scaffold_1, whole genome shotgun sequence; n=1; Vitis vinifera|Rep: Chromosome chr18 scaffold_1, whole genome shotgun sequence - Vitis vinifera (Grape), partial (96%)
GhmiR482-1.1	TC247019	2.5	14.501	1	22	207	228	UUCCCAAAACCUCCAAUUCCAA	UCGGAAUUGGAAUUUUUGGGGA	Translation	similar to UniRef100_Q9XH69 Cluster: Beta-amylase; n=1; Prunus armeniaca|Rep: Beta-amylase - Prunus armeniaca (Apricot), partial (86%)
GhmiR482-1.1	ES830992	2.5	17.738	1	20	1033	1052	UUCCCAAAACCUCCAAUUCC	GGAUUUAGGGGUUUUGGGAA	Cleavage	UniRef100_Q6S9W9 Cluster: Betaine-aldehyde dehydrogenase; n=1; Gossypium hirsutum|Rep: Betaine-aldehyde dehydrogenase - Gossypium hirsutum (Upland cotton) (Gossypium mexicanum), partial (52%)
GhmiR482-1.1	BQ407723	3	21.582	1	21	293	313	UUCCCAAAACCUCCAAUUCCA	UGGAUGUGGUGGUUUUGGGAA	Cleavage	homologue to UniRef100_A7BG64 Cluster: Hydroxyphenylpyruvate dioxygenase; n=1; Coptis japonica var. dissecta|Rep: Hydroxyphenylpyruvate dioxygenase - Coptis japonica var. dissecta, partial (26%)
GhmiR482-1.1	TC266608	3	22.577	1	21	397	417	UUCCCAAAACCUCCAAUUCCA	UGGAUGUGGUGGUUUUGGGAA	Cleavage	similar to UniRef100_O23920 Cluster: 4-hydroxyphenylpyruvate dioxygenase; n=1; Daucus carota|Rep: 4-hydroxyphenylpyruvate dioxygenase - Daucus carota (Carrot), partial (36%)
GhmiR482-1.1	TC247634	2.5	19.432	1	20	1374	1393	UUCCCAAAACCUCCAAUUCC	GGAAGGGGGGGUUUUGGGAA	Cleavage	similar to UniRef100_A1IGC6 Cluster: PERK1-like protein kinase; n=2; Nicotiana tabacum|Rep: PERK1-like protein kinase - Nicotiana tabacum (Common tobacco), partial (38%)
GhmiR482-1.1	TC239831	3	18.284	1	20	1089	1107	UUCCCAAAACCUCCAAUUCC	GGAAUUGGGGGUUU-GGGAA	Cleavage	homologue to UniRef100_O22518 Cluster: 40S ribosomal protein SA; n=1; Glycine max|Rep: 40S ribosomal protein SA - Glycine max (Soybean), partial (69%)
GhmiR482-1.1	ES794176	3	17	1	20	1191	1210	UUCCCAAAACCUCCAAUUCC	GGGUUUUGGGGUUUUGGGAA	Cleavage	similar to UniRef100_A7QVQ0 Cluster: Chromosome chr14 scaffold_190, whole genome shotgun sequence; n=1; Vitis vinifera|Rep: Chromosome chr14 scaffold_190, whole genome shotgun sequence - Vitis vinifera (Grape), partial (78%)
GhmiR482-1.1	ES811631	3	9.449	1	20	1250	1269	UUCCCAAAACCUCCAAUUCC	GGUGGUGGGGGUUUUGGGAA	Cleavage	similar to UniRef100_A7Q6R6 Cluster: Chromosome chr12 scaffold_57, whole genome shotgun sequence; n=1; Vitis vinifera|Rep: Chromosome chr12 scaffold_57, whole genome shotgun sequence - Vitis vinifera (Grape), partial (63%)
GhmiR482-1.2	TC255284	3	22.914	1	20	11	30	UUCCCAAAACCUCCAAUUCC	GGAGUUUGGGGUUUUGGGAU	Cleavage	similar to UniRef100_A7NXY1 Cluster: Chromosome chr6 scaffold_3, whole genome shotgun sequence; n=1; Vitis vinifera|Rep: Chromosome chr6 scaffold_3, whole genome shotgun sequence - Vitis vinifera (Grape), partial (28%)
GhmiR482-1.2	TC277055	2.5	19.265	1	22	252	273	UUCCCAAAACCUCCAAUUCCAA	UAGGUGUUGGAGGGUUUGGGAA	Translation	similar to UniRef100_Q3E8W4 Cluster: Uncharacterized protein At5g28680.1; n=1; Arabidopsis thaliana|Rep: Uncharacterized protein At5g28680.1 - Arabidopsis thaliana (Mouse-ear cress), partial (38%)
GhmiR482-1.2	TC247019	2.5	14.501	1	22	207	228	UUCCCAAAACCUCCAAUUCCAA	UCGGAAUUGGAAUUUUUGGGGA	Translation	similar to UniRef100_Q9XH69 Cluster: Beta-amylase; n=1; Prunus armeniaca|Rep: Beta-amylase - Prunus armeniaca (Apricot), partial (86%)
GhmiR482-1.2	ES848393	3	5.342	1	20	827	846	UUCCCAAAACCUCCAAUUCC	GGAAUUGGGGGGUUUGGGCA	Translation	similar to UniRef100_A7NVA8 Cluster: Chromosome chr18 scaffold_1, whole genome shotgun sequence; n=1; Vitis vinifera|Rep: Chromosome chr18 scaffold_1, whole genome shotgun sequence - Vitis vinifera (Grape), partial (96%)
GhmiR482-1.2	ES830992	2.5	17.738	1	20	1033	1052	UUCCCAAAACCUCCAAUUCC	GGAUUUAGGGGUUUUGGGAA	Cleavage	UniRef100_Q6S9W9 Cluster: Betaine-aldehyde dehydrogenase; n=1; Gossypium hirsutum|Rep: Betaine-aldehyde dehydrogenase - Gossypium hirsutum (Upland cotton) (Gossypium mexicanum), partial (52%)
GhmiR482-1.2	BQ407723	3	21.582	1	21	293	313	UUCCCAAAACCUCCAAUUCCA	UGGAUGUGGUGGUUUUGGGAA	Cleavage	homologue to UniRef100_A7BG64 Cluster: Hydroxyphenylpyruvate dioxygenase; n=1; Coptis japonica var. dissecta|Rep: Hydroxyphenylpyruvate dioxygenase - Coptis japonica var. dissecta, partial (26%)
GhmiR482-1.2	TC247634	2.5	19.432	1	20	1374	1393	UUCCCAAAACCUCCAAUUCC	GGAAGGGGGGGUUUUGGGAA	Cleavage	similar to UniRef100_A1IGC6 Cluster: PERK1-like protein kinase; n=2; Nicotiana tabacum|Rep: PERK1-like protein kinase - Nicotiana tabacum (Common tobacco), partial (38%)
GhmiR482-1.2	TC266608	3	22.577	1	21	397	417	UUCCCAAAACCUCCAAUUCCA	UGGAUGUGGUGGUUUUGGGAA	Cleavage	similar to UniRef100_O23920 Cluster: 4-hydroxyphenylpyruvate dioxygenase; n=1; Daucus carota|Rep: 4-hydroxyphenylpyruvate dioxygenase - Daucus carota (Carrot), partial (36%)
GhmiR482-1.2	TC239831	3	18.284	1	20	1089	1107	UUCCCAAAACCUCCAAUUCC	GGAAUUGGGGGUUU-GGGAA	Cleavage	homologue to UniRef100_O22518 Cluster: 40S ribosomal protein SA; n=1; Glycine max|Rep: 40S ribosomal protein SA - Glycine max (Soybean), partial (69%)
GhmiR482-1.2	ES794176	3	17	1	20	1191	1210	UUCCCAAAACCUCCAAUUCC	GGGUUUUGGGGUUUUGGGAA	Cleavage	similar to UniRef100_A7QVQ0 Cluster: Chromosome chr14 scaffold_190, whole genome shotgun sequence; n=1; Vitis vinifera|Rep: Chromosome chr14 scaffold_190, whole genome shotgun sequence - Vitis vinifera (Grape), partial (78%)
GhmiR482-1.2	ES811631	3	9.449	1	20	1250	1269	UUCCCAAAACCUCCAAUUCC	GGUGGUGGGGGUUUUGGGAA	Cleavage	similar to UniRef100_A7Q6R6 Cluster: Chromosome chr12 scaffold_57, whole genome shotgun sequence; n=1; Vitis vinifera|Rep: Chromosome chr12 scaffold_57, whole genome shotgun sequence - Vitis vinifera (Grape), partial (63%)
GhmiR482-2	ES851666	2	23.962	1	22	323	344	UCUUUCCAAUUCCUCCCAUUCC	GAGAUGGGGGGAAUUGGAGGGA	Cleavage	weakly similar to UniRef100_A8JFD4 Cluster: Glyoxal or galactose oxidase; n=1; Chlamydomonas reinhardtii|Rep: Glyoxal or galactose oxidase - Chlamydomonas reinhardtii, partial (4%)
GhmiR482-2	DT465446	2.5	18.477	1	22	595	616	UCUUUCCAAUUCCUCCCAUUCC	GGAAUGGGGGGCAUCGGAAAGA	Translation	weakly similar to UniRef100_A7P848 Cluster: Chromosome chr3 scaffold_8, whole genome shotgun sequence; n=1; Vitis vinifera|Rep: Chromosome chr3 scaffold_8, whole genome shotgun sequence - Vitis vinifera (Grape), partial (26%)
GhmiR482-2	ES808138	2.5	5.929	1	21	809	829	UCUUUCCAAUUCCUCCCAUUC	GAAUGGGAAGAAUUGGAAAAA	Cleavage	similar to UniRef100_A7Q795 Cluster: Chromosome chr18 scaffold_59, whole genome shotgun sequence; n=1; Vitis vinifera|Rep: Chromosome chr18 scaffold_59, whole genome shotgun sequence - Vitis vinifera (Grape), partial (20%)
GhmiR482-2	ES794432	2	4.538	1	22	906	927	UCUUUCCAAUUCCUCCCAUUCC	GAAGUGGUGGGAAUUGGAAAGA	Cleavage	homologue to UniRef100_A4ZSZ4 Cluster: Actin; n=1; Populus trichocarpa|Rep: Actin - Populus trichocarpa (Western balsam poplar) (Populus balsamiferasubsp. trichocarpa), partial (42%)
GhmiR482-2	BG442601	3	19.195	1	21	452	472	UCUUUCCAAUUCCUCCCAUUC	GAAUGGAGGGGAUUGGAAAGC	Cleavage	homologue to UniRef100_A7P1I9 Cluster: Chromosome chr19 scaffold_4, whole genome shotgun sequence; n=1; Vitis vinifera|Rep: Chromosome chr19 scaffold_4, whole genome shotgun sequence - Vitis vinifera (Grape), partial (7%)
GhmiR482-2	TC253249	3	24.21	1	22	693	714	UCUUUCCAAUUCCUCCCAUUCC	GGUAUGGGUGGACUUGGAAAGA	Translation	weakly similar to UniRef100_A7PWP5 Cluster: Chromosome chr19 scaffold_35, whole genome shotgun sequence; n=1; Vitis vinifera|Rep: Chromosome chr19 scaffold_35, whole genome shotgun sequence - Vitis vinifera (Grape), partial (21%)
GhmiR482-2	TC244158	2.5	16.666	1	22	1117	1138	UCUUUCCAAUUCCUCCCAUUCC	GAAAAGGGGGGAAUUGGAAGGG	Cleavage	homologue to UniRef100_Q5K4K7 Cluster: Cysteine proteinase; n=1; Gossypium hirsutum|Rep: Cysteine proteinase - Gossypium hirsutum (Upland cotton) (Gossypium mexicanum), partial (92%)
GhmiR482-2	TC236304	2.5	14.008	1	20	2186	2205	UCUUUCCAAUUCCUCCCAUU	CAUGGGAGGAAAUGGAAAGG	Translation	similar to UniRef100_A7P4V5 Cluster: Chromosome chr4 scaffold_6, whole genome shotgun sequence; n=1; Vitis vinifera|Rep: Chromosome chr4 scaffold_6, whole genome shotgun sequence - Vitis vinifera (Grape), partial (94%)
GhmiR482-2	TC251768	3	3.48	1	20	1170	1189	UCUUUCCAAUUCCUCCCAUU	AAUGGGGGGAAUUGGGGAAA	Cleavage	similar to UniRef100_A7R764 Cluster: Chromosome undetermined scaffold_1573, whole genome shotgun sequence; n=1; Vitis vinifera|Rep: Chromosome undetermined scaffold_1573, whole genome shotgun sequence - Vitis vinifera (Grape), partial (66%)
GhmiR482-2	TC236589	2.5	21.489	1	20	350	369	UCUUUCCAAUUCCUCCCAUU	GAUGGGAAGGAUUGGAGAGA	Cleavage	similar to UniRef100_Q9LQW0 Cluster: F10B6.10; n=1; Arabidopsis thaliana|Rep: F10B6.10 - Arabidopsis thaliana (Mouse-ear cress), partial (67%)
GhmiR482-2	TC271941	3	6.007	1	21	594	614	UCUUUCCAAUUCCUCCCAUUC	GGUUGGGAGGAAAUGGGAAGA	Translation
GhmiR482-2	TC237835	3	12.728	1	21	1126	1146	UCUUUCCAAUUCCUCCCAUUC	GUAUUGGGGGAAUUGGAAAGG	Cleavage	similar to UniRef100_A7QS98 Cluster: Chromosome chr3 scaffold_157, whole genome shotgun sequence; n=1; Vitis vinifera|Rep: Chromosome chr3 scaffold_157, whole genome shotgun sequence - Vitis vinifera (Grape), partial (38%)
GhmiR482-2	TC274675	3	17.288	1	22	1200	1221	UCUUUCCAAUUCCUCCCAUUCC	GAAAUGGGGGGAAAUGGAGAGU	Translation
GhmiR482-2	TC267963	3	13.656	1	21	579	599	UCUUUCCAAUUCCUCCCAUUC	GAAUGGUGGGAAUGGGGAAGA	Cleavage	similar to UniRef100_A7NZN5 Cluster: Chromosome chr6 scaffold_3, whole genome shotgun sequence; n=1; Vitis vinifera|Rep: Chromosome chr6 scaffold_3, whole genome shotgun sequence - Vitis vinifera (Grape), partial (71%)
GhmiR482-2	TC244933	3	13.287	1	22	1751	1772	UCUUUCCAAUUCCUCCCAUUCC	GAGAUCGGAGGGAUUGGGAAGG	Cleavage	homologue to UniRef100_O04136 Cluster: Homeobox protein knotted-1-like 3; n=1; Malus x domestica|Rep: Homeobox protein knotted-1-like 3 - Malus domestica (Apple) (Malus sylvestris), partial (72%)
GhmiR482-2	ES791094	3	21.89	1	20	341	360	UCUUUCCAAUUCCUCCCAUU	AAUUGGAGGAGUUGCAAAGA	Cleavage	similar to UniRef100_A7NVD8 Cluster: Chromosome chr18 scaffold_1, whole genome shotgun sequence; n=1; Vitis vinifera|Rep: Chromosome chr18 scaffold_1, whole genome shotgun sequence - Vitis vinifera (Grape), partial (34%)
GhmiR482-2	ES790856	3	21.944	1	20	342	361	UCUUUCCAAUUCCUCCCAUU	AAUUGGAGGAGUUGCAAAGA	Cleavage	similar to UniRef100_A7NVD8 Cluster: Chromosome chr18 scaffold_1, whole genome shotgun sequence; n=1; Vitis vinifera|Rep: Chromosome chr18 scaffold_1, whole genome shotgun sequence - Vitis vinifera (Grape), partial (32%)
GhmiR482-2	TC264682	3	21.491	1	20	1081	1100	UCUUUCCAAUUCCUCCCAUU	AAUUGGAGGAGUUGCAAAGA	Cleavage	similar to UniRef100_A7QQX9 Cluster: Chromosome undetermined scaffold_146, whole genome shotgun sequence; n=1; Vitis vinifera|Rep: Chromosome undetermined scaffold_146, whole genome shotgun sequence - Vitis vinifera (Grape), partial (14%)
GhmiR482-2	TC251404	3	17.764	1	20	329	348	UCUUUCCAAUUCCUCCCAUU	GAGGGGAGGAAUUGGAAUGA	Cleavage	similar to UniRef100_A7PZQ6 Cluster: Chromosome chr15 scaffold_40, whole genome shotgun sequence; n=1; Vitis vinifera|Rep: Chromosome chr15 scaffold_40, whole genome shotgun sequence - Vitis vinifera (Grape), partial (43%)
GhmiR482-2	TC266194	3	20.113	1	20	1190	1209	UCUUUCCAAUUCCUCCCAUU	AAUUGGAGGAGUUGCAAAGA	Cleavage	similar to UniRef100_A7NVD8 Cluster: Chromosome chr18 scaffold_1, whole genome shotgun sequence; n=1; Vitis vinifera|Rep: Chromosome chr18 scaffold_1, whole genome shotgun sequence - Vitis vinifera (Grape), partial (54%)
GhmiR482-2	DT459189	3	17.894	1	20	458	477	UCUUUCCAAUUCCUCCCAUU	AGGGGGGGGAACUGGAAAGA	Translation
GhmiR482-2	ES819061	3	21.713	1	20	417	436	UCUUUCCAAUUCCUCCCAUU	ACUGAGAGGGGUUGGAAAGA	Cleavage	similar to UniRef100_Q3EB77 Cluster: Uncharacterized protein At3g12050.2; n=1; Arabidopsis thaliana|Rep: Uncharacterized protein At3g12050.2 - Arabidopsis thaliana (Mouse-ear cress), partial (28%)
GhmiR482-2	TC260093	3	22.807	1	20	480	499	UCUUUCCAAUUCCUCCCAUU	ACUGAGAGGGGUUGGAAAGA	Cleavage	similar to UniRef100_A7PVY4 Cluster: Chromosome chr8 scaffold_34, whole genome shotgun sequence; n=1; Vitis vinifera|Rep: Chromosome chr8 scaffold_34, whole genome shotgun sequence - Vitis vinifera (Grape), partial (43%)
GhmiR482-3	NP831319	3	17.219	1	22	1	22	UCUUUCCUACUCCUCCCAUACC	GGGAUGGGGGGGGUGGGGAAGA	Cleavage	GB|AY331209.1|AAP93893.1 NBS-type resistance protein [Gossypium barbadense]
GhmiR482-3	BG447014	2	21.612	1	21	317	337	UCUUUCCUACUCCUCCCAUAC	GUAUGGGAGAAGCAGGAAAGA	Translation	similar to UniRef100_A9TNM0 Cluster: Predicted protein; n=1; Physcomitrella patens subsp. patens|Rep: Predicted protein - Physcomitrella patens subsp. patens, partial (3%)
GhmiR482-3	TC265479	3	15.382	1	21	221	241	UCUUUCCUACUCCUCCCAUAC	GUAUGGGAGGAGAAGUGAAGA	Translation	similar to UniRef100_A7NYW2 Cluster: Chromosome chr6 scaffold_3, whole genome shotgun sequence; n=2; Vitis vinifera|Rep: Chromosome chr6 scaffold_3, whole genome shotgun sequence - Vitis vinifera (Grape), partial (53%)
GhmiR482-3	CO081126	3	19.31	1	22	342	363	UCUUUCCUACUCCUCCCAUACC	GGCAAGGGAGGUGUAGGAAAGA	Translation	similar to UniRef100_A1L4Y1 Cluster: At3g10350; n=1; Arabidopsis thaliana|Rep: At3g10350 - Arabidopsis thaliana (Mouse-ear cress), partial (42%)
GhmiR482-3	TC253249	3	24.21	1	22	693	714	UCUUUCCUACUCCUCCCAUACC	GGUAUGGGUGGACUUGGAAAGA	Translation	weakly similar to UniRef100_A7PWP5 Cluster: Chromosome chr19 scaffold_35, whole genome shotgun sequence; n=1; Vitis vinifera|Rep: Chromosome chr19 scaffold_35, whole genome shotgun sequence - Vitis vinifera (Grape), partial (21%)
GhmiR482-3	BG445369	2.5	19.593	1	20	637	656	UCUUUCCUACUCCUCCCAUA	UUUGGGAGGAGUGGGAAGGG	Cleavage	similar to UniRef100_A7NXS8 Cluster: Chromosome chr5 scaffold_2, whole genome shotgun sequence; n=2; Vitis vinifera|Rep: Chromosome chr5 scaffold_2, whole genome shotgun sequence - Vitis vinifera (Grape), partial (24%)
GhmiR482-3	BF276282	3	16.006	1	21	18	38	UCUUUCCUACUCCUCCCAUAC	GGGUGGGGGGAGGAGGAAAGA	Translation	similar to UniRef100_A7NW69 Cluster: Chromosome chr5 scaffold_2, whole genome shotgun sequence; n=1; Vitis vinifera|Rep: Chromosome chr5 scaffold_2, whole genome shotgun sequence - Vitis vinifera (Grape), partial (37%)
GhmiR482-3	TC240091	3	11.214	1	21	425	445	UCUUUCCUACUCCUCCCAUAC	GUAUGGGAAGAUUAGGAGAGG	Translation	similar to UniRef100_A7PKZ7 Cluster: Chromosome chr7 scaffold_20, whole genome shotgun sequence; n=1; Vitis vinifera|Rep: Chromosome chr7 scaffold_20, whole genome shotgun sequence - Vitis vinifera (Grape), partial (66%)
GhmiR482-3	TC257126	3	21.119	1	22	732	753	UCUUUCCUACUCCUCCCAUACC	GUUGUGGGAGCAGUAGGAAUGA	Cleavage	similar to UniRef100_A7QC06 Cluster: Chromosome chr10 scaffold_76, whole genome shotgun sequence; n=1; Vitis vinifera|Rep: Chromosome chr10 scaffold_76, whole genome shotgun sequence - Vitis vinifera (Grape), partial (70%)
GhmiR482-3	ES816722	2	9.373	1	19	754	773	UCUUUCCUACU-CCUCCCAU	AUGGGAGGUAGUAGGAAAGA	Cleavage	similar to UniRef100_UPI000038CA0E Cluster: COG3652: Predicted outer membrane protein; n=1; Nostoc punctiforme PCC 73102|Rep: COG3652: Predicted outer membrane protein - Nostoc punctiforme PCC 73102, partial (7%)
GhmiR482-3	CO109167	3	16.056	1	22	140	161	UCUUUCCUACUCCUCCCAUACC	GAUAUGGGAGAAAUGGGAGAGA	Translation	similar to UniRef100_A7QZ00 Cluster: Chromosome undetermined scaffold_260, whole genome shotgun sequence; n=1; Vitis vinifera|Rep: Chromosome undetermined scaffold_260, whole genome shotgun sequence - Vitis vinifera (Grape), partial (32%)
GhmiR482-3	AJ514007	3	3.546	1	22	901	922	UCUUUCCUACUCCUCCCAUACC	GAUGAGAGGGGAGUAGGAAAGA	Cleavage	similar to UniRef100_A9NH20 Cluster: Integral membrane protein; n=1; Acholeplasma laidlawii PG-8A|Rep: Integral membrane protein - Acholeplasma laidlawii PG-8A, partial (5%)
GhmiR482-3	TC278474	3	8.577	1	22	22	43	UCUUUCCUACUCCUCCCAUACC	GAUAUGGGCGCAGUGGGAGAGA	Cleavage	similar to UniRef100_A7PY45 Cluster: Chromosome chr15 scaffold_37, whole genome shotgun sequence; n=1; Vitis vinifera|Rep: Chromosome chr15 scaffold_37, whole genome shotgun sequence - Vitis vinifera (Grape), partial (37%)
GhmiR482-3	TC278639	3	12.85	1	20	1214	1233	UCUUUCCUACUCCUCCCAUA	GAUGAAAGGAGUAGGAAAGA	Cleavage
GhmiR482-3	ES825808	3	1.25	1	20	227	246	UCUUUCCUACUCCUCCCAUA	UUUGGGAGGAGAAGGGGAGA	Translation	similar to UniRef100_Q0D504 Cluster: Os07g0590800 protein; n=1; Oryza sativa Japonica Group|Rep: Os07g0590800 protein - Oryza sativa subsp. japonica (Rice), partial (26%)
GhmiR482-3	TC238842	3	22.287	1	20	1218	1237	UCUUUCCUACUCCUCCCAUA	UCUGGGGGGGGAAGGAAAGA	Translation	similar to UniRef100_Q8LNZ4 Cluster: Tobacco nucleolin; n=1; Nicotiana tabacum|Rep: Tobacco nucleolin - Nicotiana tabacum (Common tobacco), partial (20%)
GhmiR482-4	NP673173	2.5	15.061	1	22	1	22	UCUUGCCUACUCCACCCAUGCC	GGAAUGGGUGGCGUAGGUAAGA	Translation	GB|AY244704.1|AAO89162.1 NBS-type resistance protein [Gossypium barbadense]
GhmiR482-4	CO079409	3	21.927	1	20	431	450	UCUUGCCUACUCCACCCAUG	CAUGGGUGGGGUUGGUGGGA	Cleavage	similar to UniRef100_Q9FK52 Cluster: Casein kinase-like protein; n=2; Arabidopsis thaliana|Rep: Casein kinase-like protein - Arabidopsis thaliana (Mouse-ear cress), partial (8%)
GhmiR482-4	TC259789	3	19.646	1	20	550	569	UCUUGCCUACUCCACCCAUG	CAUGGGUGGUGUAUGUAAGA	Translation	similar to UniRef100_A7QP88 Cluster: Chromosome chr1 scaffold_136, whole genome shotgun sequence; n=1; Vitis vinifera|Rep: Chromosome chr1 scaffold_136, whole genome shotgun sequence - Vitis vinifera (Grape), partial (37%)
GhmiR482-4	TC232417	3	20.647	1	20	641	660	UCUUGCCUACUCCACCCAUG	CAUGGGUGGUGUAUGUAAGA	Translation	similar to UniRef100_A7QP88 Cluster: Chromosome chr1 scaffold_136, whole genome shotgun sequence; n=1; Vitis vinifera|Rep: Chromosome chr1 scaffold_136, whole genome shotgun sequence - Vitis vinifera (Grape), partial (42%)
GhmiR5141	TC269066	0	22.836	1	24	1304	1327	AGACCCGACGCGACUGACAGAUAA	UUAUCUGUCAGUCGCGUCGGGUCU	Cleavage	homologue to UniRef100_Q7HJM1 Cluster: ATP synthase subunit alpha; n=1; Beta vulgaris subsp. vulgaris|Rep: ATP synthase subunit alpha - Beta vulgaris subsp. vulgaris, partial (69%)
GhmiR530	ES846101	2	21.832	1	21	273	293	AGGUGCAGAUGCAGUUGCAGG	CCUGCAGUUGCACCUGCACCU	Translation	similar to UniRef100_Q0DIP1 Cluster: Os05g0373500 protein; n=1; Oryza sativa Japonica Group|Rep: Os05g0373500 protein - Oryza sativa subsp. japonica (Rice), partial (11%)
GhmiR530	TC279493	2.5	14.815	1	21	552	572	AGGUGCAGAUGCAGUUGCAGG	CCUGCAAUAGCAUCUGUGCCU	Cleavage	similar to UniRef100_Q8LPI8 Cluster: G2484-1 protein; n=1; Arabidopsis thaliana|Rep: G2484-1 protein - Arabidopsis thaliana (Mouse-ear cress), partial (3%)
GhmiR530	DR463174	2.5	14.37	1	21	135	155	AGGUGCAGAUGCAGUUGCAGG	UCUGCAUCUGCAUCUGCAUCG	Cleavage	similar to UniRef100_O81809 Cluster: MAP3K epsilon protein kinase; n=1; Arabidopsis thaliana|Rep: MAP3K epsilon protein kinase - Arabidopsis thaliana (Mouse-ear cress), partial (14%)
GhmiR530	TC271385	3	16.602	1	20	5	24	AGGUGCAGAUGCAGUUGCAG	UGGCAACUGCAUCUGUGCCU	Cleavage	similar to UniRef100_A7QCD7 Cluster: Chromosome undetermined scaffold_77, whole genome shotgun sequence; n=1; Vitis vinifera|Rep: Chromosome undetermined scaffold_77, whole genome shotgun sequence - Vitis vinifera (Grape), partial (45%)
GhmiR530	TC240702	3	12.512	1	21	260	280	AGGUGCAGAUGCAGUUGCAGG	CCUGCAACUGUACUUGUGCCU	Translation	similar to UniRef100_A7PPK8 Cluster: Chromosome chr8 scaffold_23, whole genome shotgun sequence; n=1; Vitis vinifera|Rep: Chromosome chr8 scaffold_23, whole genome shotgun sequence - Vitis vinifera (Grape), partial (41%)
GhmiR530	TC236797	3	13.794	1	21	454	474	AGGUGCAGAUGCAGUUGCAGG	CCUGCAACUGUACUUGUGCCU	Translation	similar to UniRef100_A7PPK8 Cluster: Chromosome chr8 scaffold_23, whole genome shotgun sequence; n=1; Vitis vinifera|Rep: Chromosome chr8 scaffold_23, whole genome shotgun sequence - Vitis vinifera (Grape), partial (57%)
GhmiR530	TC260463	2.5	17.327	1	20	225	244	AGGUGCAGAUGCAGUUGCAG	CUGCAACAGCAUCCGCACCU	Cleavage	similar to UniRef100_Q8S8I5 Cluster: Expressed protein; n=1; Arabidopsis thaliana|Rep: Expressed protein - Arabidopsis thaliana (Mouse-ear cress), partial (7%)
GhmiR530	DV437940	3	22.228	1	21	92	112	AGGUGCAGAUGCAGUUGCAGG	CGUGCGAUUGCAUAUGCACCU	Cleavage	homologue to UniRef100_Q53IP6 Cluster: Isocitrate lyase; n=1; Gibberella fujikuroi|Rep: Isocitrate lyase - Gibberella fujikuroi (Bakanae and foot rot disease fungus) (Fusariummoniliforme), partial (29%)
GhmiR530	TC260534	3	14.537	1	21	10	30	AGGUGCAGAUGCAGUUGCAGG	CNUGCACCUGCACCUGCACCU	Translation
GhmiR530	TC273556	3	18.255	1	21	991	1011	AGGUGCAGAUGCAGUUGCAGG	UCUGCAACUGCAACUGCGACU	Translation	homologue to UniRef100_A7PV36 Cluster: Chromosome chr4 scaffold_32, whole genome shotgun sequence; n=1; Vitis vinifera|Rep: Chromosome chr4 scaffold_32, whole genome shotgun sequence - Vitis vinifera (Grape), partial (57%)
GhmiR530	DT049499	3	14.709	1	20	380	399	AGGUGCAGAUGCAGUUGCAG	CUGCAAUUGCAACUGCACUA	Translation	weakly similar to UniRef100_O24438 Cluster: Retrofit; n=1; Oryza longistaminata|Rep: Retrofit - Oryza longistaminata (Longstamen rice), partial (4%)
GhmiR530	TC256741	2.5	14.1	1	21	294	314	AGGUGCAGAUGCAGUUGCAGG	UCUGGAUCUGCAUCUGCACUU	Cleavage	similar to UniRef100_A7PM31 Cluster: Chromosome chr14 scaffold_21, whole genome shotgun sequence; n=1; Vitis vinifera|Rep: Chromosome chr14 scaffold_21, whole genome shotgun sequence - Vitis vinifera (Grape), partial (9%)
GhmiR530	DT049355	2.5	17.552	1	20	87	106	AGGUGCAGAUGCAGUUGCAG	CUGCAGCUGAAUAUGCACCU	Translation	similar to UniRef100_Q9SMV7 Cluster: DNA mismatch repair protein MSH6-2; n=1; Arabidopsis thaliana|Rep: DNA mismatch repair, partial (1%)
GhmiR530	DW509703	3	20.578	1	20	695	714	AGGUGCAGAUGCAGUUGCAG	AUGCAGCUGCAUGUGCACUU	Cleavage
GhmiR530	TC255462	3	18.18	1	20	354	373	AGGUGCAGAUGCAGUUGCAG	GUGUUACUGCAUCUGCACUU	Cleavage	similar to UniRef100_A7PSA7 Cluster: Chromosome chr14 scaffold_27, whole genome shotgun sequence; n=1; Vitis vinifera|Rep: Chromosome chr14 scaffold_27, whole genome shotgun sequence - Vitis vinifera (Grape), partial (17%)
GhmiR530	DW008186	3	13.75	1	20	8	27	AGGUGCAGAUGCAGUUGCAG	CUGUAUCUGCAUUUGCAUUU	Cleavage	similar to UniRef100_A7PRK7 Cluster: Chromosome chr14 scaffold_27, whole genome shotgun sequence; n=1; Vitis vinifera|Rep: Chromosome chr14 scaffold_27, whole genome shotgun sequence - Vitis vinifera (Grape), partial (16%)
GhmiR530	TC269029	2.5	22.688	1	20	404	423	AGGUGCAGAUGCAGUUGCAG	CUGCAAUUGCUGCUGCACCU	Translation	similar to UniRef100_A7Q4C1 Cluster: Chromosome chr9 scaffold_49, whole genome shotgun sequence; n=1; Vitis vinifera|Rep: Chromosome chr9 scaffold_49, whole genome shotgun sequence - Vitis vinifera (Grape), partial (36%)
GhmiR530	TC271067	2.5	21.124	1	20	358	377	AGGUGCAGAUGCAGUUGCAG	CUGCAAUUGCUGCUGCACCU	Translation	similar to UniRef100_A7Q4C1 Cluster: Chromosome chr9 scaffold_49, whole genome shotgun sequence; n=1; Vitis vinifera|Rep: Chromosome chr9 scaffold_49, whole genome shotgun sequence - Vitis vinifera (Grape), partial (40%)
GhmiR530	TC262956	2.5	22.607	1	20	464	483	AGGUGCAGAUGCAGUUGCAG	CUGCAAUUGCUGCUGCACCU	Translation	similar to UniRef100_A7Q4C1 Cluster: Chromosome chr9 scaffold_49, whole genome shotgun sequence; n=1; Vitis vinifera|Rep: Chromosome chr9 scaffold_49, whole genome shotgun sequence - Vitis vinifera (Grape), partial (40%)
GhmiR530	BG446066	3	14.093	1	21	96	116	AGGUGCAGAUGCAGUUGCAGG	CCUGCACCAGCUUCUGCACCU	Translation	similar to UniRef100_Q39763 Cluster: Proline-rich cell wall protein; n=1; Gossypium barbadense|Rep: Proline-rich cell wall protein - Gossypium barbadense (Sea-island cotton) (Egyptian cotton), partial (61%)
GhmiR530	TC244761	3	17.78	1	21	127	146	AGGUGCAGAUGCAGUUGCAGG	CCUGCAACUGC-UCUGCAUUU	Translation	similar to UniRef100_A7QC19 Cluster: Chromosome chr10 scaffold_76, whole genome shotgun sequence; n=1; Vitis vinifera|Rep: Chromosome chr10 scaffold_76, whole genome shotgun sequence - Vitis vinifera (Grape), partial (19%)
GhmiR530	BQ404036	3	19.695	1	20	343	362	AGGUGCAGAUGCAGUUGCAG	CUGCAACUGCUCCUGCACCA	Translation	weakly similar to UniRef100_A7QM14 Cluster: Chromosome undetermined scaffold_123, whole genome shotgun sequence; n=1; Vitis vinifera|Rep: Chromosome undetermined scaffold_123, whole genome shotgun sequence - Vitis vinifera (Grape), partial (80%)
GhmiR530	TC271558	3	17.78	1	21	528	547	AGGUGCAGAUGCAGUUGCAGG	CCUGCAACUGC-UCUGCAUUU	Translation	similar to UniRef100_A7QC19 Cluster: Chromosome chr10 scaffold_76, whole genome shotgun sequence; n=1; Vitis vinifera|Rep: Chromosome chr10 scaffold_76, whole genome shotgun sequence - Vitis vinifera (Grape), partial (23%)
GhmiR530	ES835175	3	12.904	1	20	750	769	AGGUGCAGAUGCAGUUGCAG	CUGCAACUGCCCCUGCACCA	Translation	similar to UniRef100_A7QM14 Cluster: Chromosome undetermined scaffold_123, whole genome shotgun sequence; n=1; Vitis vinifera|Rep: Chromosome undetermined scaffold_123, whole genome shotgun sequence - Vitis vinifera (Grape), partial (57%)
GhmiR530	ES817733	3	8.966	1	20	213	232	AGGUGCAGAUGCAGUUGCAG	CUGCUACUGUUUCUGCACUU	Translation	similar to UniRef100_A7PHC7 Cluster: Chromosome chr17 scaffold_16, whole genome shotgun sequence; n=1; Vitis vinifera|Rep: Chromosome chr17 scaffold_16, whole genome shotgun sequence - Vitis vinifera (Grape), partial (31%)
GhmiR530	CO086534	3	15.508	1	20	210	229	AGGUGCAGAUGCAGUUGCAG	CUGCUACUGUUUCUGCACUU	Translation	similar to UniRef100_A7PHC7 Cluster: Chromosome chr17 scaffold_16, whole genome shotgun sequence; n=1; Vitis vinifera|Rep: Chromosome chr17 scaffold_16, whole genome shotgun sequence - Vitis vinifera (Grape), partial (38%)
GhmiR530	TC232191	3	9	1	20	318	337	AGGUGCAGAUGCAGUUGCAG	CUGGAACUGGAUUUGCACUU	Translation	similar to UniRef100_A7PUE9 Cluster: Chromosome chr7 scaffold_31, whole genome shotgun sequence; n=1; Vitis vinifera|Rep: Chromosome chr7 scaffold_31, whole genome shotgun sequence - Vitis vinifera (Grape), partial (95%)
GhmiR5741	CO100431	2	10.912	1	21	831	851	UAGUAUAAGGACUAAAUUGGU	AUUAAUUUAGUCUUUGUACUA	Cleavage	similar to UniRef100_A0SIE9 Cluster: Mitochondrial catalytic protein; n=1; Solanum tuberosum|Rep: Mitochondrial catalytic protein - Solanum tuberosum (Potato), partial (54%)
GhmiR5741	TC262587	1.5	9.96	1	20	1406	1425	UAGUAUAAGGACUAAAUUGG	GUAAUUUAGUCCUUAUACUA	Cleavage	homologue to UniRef100_A7QU80 Cluster: Chromosome chr2 scaffold_176, whole genome shotgun sequence; n=1; Vitis vinifera|Rep: Chromosome chr2 scaffold_176, whole genome shotgun sequence - Vitis vinifera (Grape), partial (86%)
GhmiR5741	TC251571	2.5	17.9	1	21	677	697	UAGUAUAAGGACUAAAUUGGU	AUUGAUUUAGUCCUUAUACUU	Cleavage	similar to UniRef100_A7QM21 Cluster: Chromosome undetermined scaffold_123, whole genome shotgun sequence; n=1; Vitis vinifera|Rep: Chromosome undetermined scaffold_123, whole genome shotgun sequence - Vitis vinifera (Grape), partial (23%)
GhmiR5741	CO088137	2	15.992	1	21	481	501	UAGUAUAAGGACUAAAUUGGU	AUCAAUUUAAUCCUUGUACUA	Cleavage	homologue to UniRef100_A7Q145 Cluster: Chromosome chr10 scaffold_43, whole genome shotgun sequence; n=1; Vitis vinifera|Rep: Chromosome chr10 scaffold_43, whole genome shotgun sequence - Vitis vinifera (Grape), partial (5%)
GhmiR5741	TC231863	2.5	9.633	1	21	753	773	UAGUAUAAGGACUAAAUUGGU	AUUAAUUUAAUCCUUGUACUA	Cleavage	similar to UniRef100_A7QDY8 Cluster: Chromosome chr4 scaffold_83, whole genome shotgun sequence; n=1; Vitis vinifera|Rep: Chromosome chr4 scaffold_83, whole genome shotgun sequence - Vitis vinifera (Grape), partial (14%)
GhmiR5741	TC250145	2.5	16.267	1	21	697	717	UAGUAUAAGGACUAAAUUGGU	AUCAAAUUAGUCUUUGUACUA	Cleavage
GhmiR5741	TC252263	3	8.78	1	21	814	834	UAGUAUAAGGACUAAAUUGGU	AUGGAUUUAGUCCUUAUACUU	Cleavage	similar to UniRef100_A7QZP6 Cluster: Chromosome chr10 scaffold_282, whole genome shotgun sequence; n=1; Vitis vinifera|Rep: Chromosome chr10 scaffold_282, whole genome shotgun sequence - Vitis vinifera (Grape), partial (20%)
GhmiR5741	EY197155	3	8.786	1	20	570	589	UAGUAUAAGGACUAAAUUGG	AAAAUUUAGUCCUUAUACUU	Cleavage	similar to UniRef100_Q2IWG0 Cluster: Beta-N-acetylhexosaminidase; n=1; Rhodopseudomonas palustris HaA2|Rep: Beta-N-acetylhexosaminidase - Rhodopseudomonas palustris (strain HaA2), partial (5%)
GhmiR5741	TC264195	3	8.785	1	20	514	533	UAGUAUAAGGACUAAAUUGG	AAAAUUUAGUCCUUAUACUU	Cleavage	similar to UniRef100_UPI0000048239 Cluster: pectate lyase family protein; n=1; Arabidopsis thaliana|Rep: pectate lyase family protein - Arabidopsis thaliana, partial (20%)
GhmiR5741	DT468975	2.5	7.67	1	21	395	415	UAGUAUAAGGACUAAAUUGGU	AUCAAUUCAGUCCCUAUACUA	Cleavage
GhmiR5741	DW511787	3	7.656	1	21	275	295	UAGUAUAAGGACUAAAUUGGU	AUCAAUUUAGUUCAUGUAUUA	Cleavage
GhmiR5741	DW506648	3	6.492	1	20	576	595	UAGUAUAAGGACUAAAUUGG	CGAAUUUAGUCCUUGUAUUU	Cleavage	homologue to UniRef100_Q3E9N0 Cluster: Uncharacterized protein At5g01225.1; n=1; Arabidopsis thaliana|Rep: Uncharacterized protein At5g01225.1 - Arabidopsis thaliana (Mouse-ear cress), partial (22%)
GhmiR5741	TC270500	3	15.336	1	20	439	458	UAGUAUAAGGACUAAAUUGG	UCAAUUUAGUUUCUAUAUUA	Cleavage	homologue to UniRef100_Q8VXK6 Cluster: F6 protein; n=1; Gossypium hirsutum|Rep: F6 protein - Gossypium hirsutum (Upland cotton) (Gossypium mexicanum), partial (52%)
GhmiR5741	ES850936	3	5.876	1	20	498	517	UAGUAUAAGGACUAAAUUGG	UUAAUUUGGUAUUUAUACUA	Translation	similar to UniRef100_Q0J4H7 Cluster: Os08g0513100 protein; n=1; Oryza sativa Japonica Group|Rep: Os08g0513100 protein - Oryza sativa subsp. japonica (Rice), partial (15%)
GhmiR5741	TC276439	2.5	14.892	1	20	467	486	UAGUAUAAGGACUAAAUUGG	CCCAUUUAAUCCUUAUGCUA	Cleavage	weakly similar to UniRef100_A7Q8T7 Cluster: Chromosome chr5 scaffold_64, whole genome shotgun sequence; n=1; Vitis vinifera|Rep: Chromosome chr5 scaffold_64, whole genome shotgun sequence - Vitis vinifera (Grape), partial (55%)
GhmiR5741	CO493014	3	14.309	1	19	299	318	UAGUAUAAGGAC-UAAAUUG	CAAUUUAAGUCCUUGUGCUA	Cleavage	similar to UniRef100_A9SF10 Cluster: Predicted protein; n=1; Physcomitrella patens subsp. patens|Rep: Predicted protein - Physcomitrella patens subsp. patens, partial (4%)
GhmiR7505	GR708796	2.5	16.383	1	21	373	393	ACAGCUUUAGAAAUCAUCCCU	AUGGAUGGUUUCUAAAGCUGA	Cleavage	weakly similar to UniRef100_A7QQ24 Cluster: Chromosome chr2 scaffold_140, whole genome shotgun sequence; n=1; Vitis vinifera|Rep: Chromosome chr2 scaffold_140, whole genome shotgun sequence - Vitis vinifera (Grape), partial (16%)
GhmiR7505	TC269108	2.5	15.215	1	21	1103	1123	ACAGCUUUAGAAAUCAUCCCU	AGGGAUGAUCUCUGAAGCUGA	Cleavage	weakly similar to UniRef100_A7QQ24 Cluster: Chromosome chr2 scaffold_140, whole genome shotgun sequence; n=1; Vitis vinifera|Rep: Chromosome chr2 scaffold_140, whole genome shotgun sequence - Vitis vinifera (Grape), partial (26%)
GhmiR7505	ES809349	2	17.742	1	21	959	979	ACAGCUUUAGAAAUCAUCCCU	AAGAAUGAUUUCUAAAGCUGU	Cleavage	weakly similar to UniRef100_A7PJG0 Cluster: Chromosome chr12 scaffold_18, whole genome shotgun sequence; n=1; Vitis vinifera|Rep: Chromosome chr12 scaffold_18, whole genome shotgun sequence - Vitis vinifera (Grape), partial (18%)
GhmiR7505	AI727415	3	18.441	1	21	157	177	ACAGCUUUAGAAAUCAUCCCU	AGGGAUGGUCUCUGAAGCUGA	Cleavage	weakly similar to UniRef100_A7Q622 Cluster: Chromosome chr14 scaffold_54, whole genome shotgun sequence; n=1; Vitis vinifera|Rep: Chromosome chr14 scaffold_54, whole genome shotgun sequence - Vitis vinifera (Grape), partial (15%)
GhmiR7505	TC266681	3	21.141	1	21	98	118	ACAGCUUUAGAAAUCAUCCCU	AGGGAUGGUCUCUGAAGCUGA	Cleavage	weakly similar to UniRef100_A7Q622 Cluster: Chromosome chr14 scaffold_54, whole genome shotgun sequence; n=1; Vitis vinifera|Rep: Chromosome chr14 scaffold_54, whole genome shotgun sequence - Vitis vinifera (Grape), partial (24%)
GhmiR7505	CO077591	2.5	12.661	1	20	575	594	ACAGCUUUAGAAAUCAUCCC	GGGAUGAUUAUUAAGGUUGU	Translation	weakly similar to UniRef100_Q6R077 Cluster: MYB transcription factor; n=1; Arabidopsis thaliana|Rep: MYB transcription factor - Arabidopsis thaliana (Mouse-ear cress), partial (17%)
GhmiR7505	TC262358	3	19.638	1	21	67	87	ACAGCUUUAGAAAUCAUCCCU	AGGAACUAUUUCUAAAGCUGU	Cleavage	weakly similar to UniRef100_A7QVP2 Cluster: Chromosome chr14 scaffold_190, whole genome shotgun sequence; n=1; Vitis vinifera|Rep: Chromosome chr14 scaffold_190, whole genome shotgun sequence - Vitis vinifera (Grape), partial (23%)
GhmiR7505	TC259860	3	16.455	1	20	558	577	ACAGCUUUAGAAAUCAUCCC	AGGAGUAUUUCUAAAGCUGU	Cleavage	weakly similar to UniRef100_Q1SMZ4 Cluster: Tetratricopeptide-like helical; n=1; Medicago truncatula|Rep: Tetratricopeptide-like helical - Medicago truncatula (Barrel medic), partial (15%)
GhmiR7505	ES801805	3	14.033	1	20	676	695	ACAGCUUUAGAAAUCAUCCC	AGGAGUAUUUCUAAAGCUGU	Cleavage	weakly similar to UniRef100_A7Q622 Cluster: Chromosome chr14 scaffold_54, whole genome shotgun sequence; n=1; Vitis vinifera|Rep: Chromosome chr14 scaffold_54, whole genome shotgun sequence - Vitis vinifera (Grape), partial (10%)
GhmiR7505	DT527363	3	17.055	1	20	71	90	ACAGCUUUAGAAAUCAUCCC	GGGAUGAUGUCUUGGGCUGU	Cleavage	UniRef100_Q2QCX7 Cluster: Sterol delta-7 reductase DWF5; n=1; Gossypium hirsutum|Rep: Sterol delta-7 reductase DWF5 - Gossypium hirsutum (Upland cotton) (Gossypium mexicanum), partial (20%)
GhmiR7505	TC257776	3	15.872	1	20	670	689	ACAGCUUUAGAAAUCAUCCC	GGGAUGAUGUCUUGGGCUGU	Cleavage	UniRef100_Q2QCX7 Cluster: Sterol delta-7 reductase DWF5; n=1; Gossypium hirsutum|Rep: Sterol delta-7 reductase DWF5 - Gossypium hirsutum (Upland cotton) (Gossypium mexicanum), complete
GhmiR7512	TC278275	3	17.581	1	21	473	493	UGCUACUUGUAGUUAUGCAUG	CAUGCAAAGUUACAAGUAGUG	Cleavage
GhmiR7512	ES839869	3	12.902	1	21	255	275	UGCUACUUGUAGUUAUGCAUG	UAUGUGCAAUUAUAAGUAGCA	Cleavage	homologue to UniRef100_A7NWJ4 Cluster: Chromosome chr5 scaffold_2, whole genome shotgun sequence; n=1; Vitis vinifera|Rep: Chromosome chr5 scaffold_2, whole genome shotgun sequence - Vitis vinifera (Grape), partial (21%)
GhmiR7512	ES792785	3	13.453	1	20	973	992	UGCUACUUGUAGUUAUGCAU	AUGGAUAACUGCAAGUAACA	Cleavage	similar to UniRef100_A7P367 Cluster: Chromosome chr1 scaffold_5, whole genome shotgun sequence; n=1; Vitis vinifera|Rep: Chromosome chr1 scaffold_5, whole genome shotgun sequence - Vitis vinifera (Grape), partial (40%)
GhmiR7512	CO106420	3	9.828	1	20	414	433	UGCUACUUGUAGUUAUGCAU	AUAUAUAGAUACAAGUAGCA	Cleavage	similar to UniRef100_A7QJH0 Cluster: Chromosome chr8 scaffold_106, whole genome shotgun sequence; n=1; Vitis vinifera|Rep: Chromosome chr8 scaffold_106, whole genome shotgun sequence - Vitis vinifera (Grape), partial (38%)
GhmiR827-1.1	CO088990	0	13.814	1	21	599	619	UUAGAUGACCAUCAACAAACA	UGUUUGUUGAUGGUCAUCUAA	Cleavage
GhmiR827-1.1	TC250696	0	16.859	1	21	452	472	UUAGAUGACCAUCAACAAACA	UGUUUGUUGAUGGUCAUCUAA	Cleavage
GhmiR827-1.1	TC257800	1	14.785	1	21	78	98	UUAGAUGACCAUCAACAAACA	UGUUUGUUUAUGGUCAUCUAA	Cleavage
GhmiR827-1.1	TC235276	1	14.301	1	21	85	105	UUAGAUGACCAUCAACAAACA	UGUUUGUUUAUGGUCAUCUAA	Cleavage	similar to UniRef100_Q4T765 Cluster: Chromosome undetermined SCAF8270, whole genome shotgun sequence; n=1; Tetraodon nigroviridis|Rep: Chromosome undetermined SCAF8270, whole genome shotgun sequence - Tetraodon nigroviridis (Green puffer), partial (14%)
GhmiR827-1.1	AI731815	3	24.285	1	21	490	510	UUAGAUGACCAUCAACAAACA	UGUUUGAUGAUGGUCAUUGAA	Cleavage	similar to UniRef100_A4HA95 Cluster: Oxidoreductase-like protein; n=1; Leishmania braziliensis|Rep: Oxidoreductase-like protein - Leishmania braziliensis, partial (4%)
GhmiR827-1.1	DW500804	3	23.383	1	21	480	500	UUAGAUGACCAUCAACAAACA	UGUUUGAUGAUGGUCAUUGAA	Cleavage	similar to UniRef100_A4HA95 Cluster: Oxidoreductase-like protein; n=1; Leishmania braziliensis|Rep: Oxidoreductase-like protein - Leishmania braziliensis, partial (4%)
GhmiR827-1.1	DW493752	3	13.483	1	21	317	337	UUAGAUGACCAUCAACAAACA	UGUUUGCUGUUGGUUAUUUAA	Cleavage
GhmiR827-1.1	ES844237	3	15.154	1	21	396	416	UUAGAUGACCAUCAACAAACA	UGCUUGUUCAGGGUCAUCUAA	Translation	homologue to UniRef100_Q6ZGD1 Cluster: DENN (AEX-3) domain-containing protein-like; n=1; Oryza sativa Japonica Group|Rep: DENN (AEX-3) domain-containing protein-like - Oryza sativa subsp. japonica (Rice), partial (4%)
GhmiR827-1.1	TC245112	3	17.958	1	20	770	789	UUAGAUGACCAUCAACAAAC	GAUUGUUGAUGGUCACCUAG	Cleavage	similar to UniRef100_A7PA24 Cluster: Aspartokinase; n=1; Vitis vinifera|Rep: Aspartokinase - Vitis vinifera (Grape), partial (71%)
GhmiR827-1.1	TC271009	3	15.226	1	20	872	891	UUAGAUGACCAUCAACAAAC	GAUUGUUGAUGGUCACCUAG	Cleavage	similar to UniRef100_A7PA24 Cluster: Aspartokinase; n=1; Vitis vinifera|Rep: Aspartokinase - Vitis vinifera (Grape), partial (51%)
GhmiR827-1.1	TC238937	3	15.736	1	20	197	216	UUAGAUGACCAUCAACAAAC	GUUUUCUGAUGGUCGUUUAA	Cleavage	weakly similar to UniRef100_A7P6C6 Cluster: Chromosome chr9 scaffold_7, whole genome shotgun sequence; n=1; Vitis vinifera|Rep: Chromosome chr9 scaffold_7, whole genome shotgun sequence - Vitis vinifera (Grape), partial (49%)
GhmiR827-1.1	AJ513937	3	14.645	1	21	915	936	UUAGAUGAC-CAUCAACAAACA	UAUUUGUUGAUGUGUUAUCUGA	Translation
GhmiR827-1.1	DW509466	3	15.689	1	19	461	480	UUAGAUG-ACCAUCAACAAA	UUUGUUGAUGGUGUAUCUGA	Cleavage	similar to UniRef100_Q0GLC9 Cluster: Dof22; n=1; Glycine max|Rep: Dof22 - Glycine max (Soybean), partial (8%)
GhmiR827-1.2	CO088990	0	13.814	1	21	599	619	UUAGAUGACCAUCAACAAACA	UGUUUGUUGAUGGUCAUCUAA	Cleavage
GhmiR827-1.2	TC250696	0	16.859	1	21	452	472	UUAGAUGACCAUCAACAAACA	UGUUUGUUGAUGGUCAUCUAA	Cleavage
GhmiR827-1.2	TC257800	1	14.785	1	21	78	98	UUAGAUGACCAUCAACAAACA	UGUUUGUUUAUGGUCAUCUAA	Cleavage
GhmiR827-1.2	TC235276	1	14.301	1	21	85	105	UUAGAUGACCAUCAACAAACA	UGUUUGUUUAUGGUCAUCUAA	Cleavage	similar to UniRef100_Q4T765 Cluster: Chromosome undetermined SCAF8270, whole genome shotgun sequence; n=1; Tetraodon nigroviridis|Rep: Chromosome undetermined SCAF8270, whole genome shotgun sequence - Tetraodon nigroviridis (Green puffer), partial (14%)
GhmiR827-1.2	AI731815	3	24.285	1	21	490	510	UUAGAUGACCAUCAACAAACA	UGUUUGAUGAUGGUCAUUGAA	Cleavage	similar to UniRef100_A4HA95 Cluster: Oxidoreductase-like protein; n=1; Leishmania braziliensis|Rep: Oxidoreductase-like protein - Leishmania braziliensis, partial (4%)
GhmiR827-1.2	DW500804	3	23.383	1	21	480	500	UUAGAUGACCAUCAACAAACA	UGUUUGAUGAUGGUCAUUGAA	Cleavage	similar to UniRef100_A4HA95 Cluster: Oxidoreductase-like protein; n=1; Leishmania braziliensis|Rep: Oxidoreductase-like protein - Leishmania braziliensis, partial (4%)
GhmiR827-1.2	DW493752	3	13.483	1	21	317	337	UUAGAUGACCAUCAACAAACA	UGUUUGCUGUUGGUUAUUUAA	Cleavage
GhmiR827-1.2	TC245112	3	17.958	1	20	770	789	UUAGAUGACCAUCAACAAAC	GAUUGUUGAUGGUCACCUAG	Cleavage	similar to UniRef100_A7PA24 Cluster: Aspartokinase; n=1; Vitis vinifera|Rep: Aspartokinase - Vitis vinifera (Grape), partial (71%)
GhmiR827-1.2	ES844237	3	15.154	1	21	396	416	UUAGAUGACCAUCAACAAACA	UGCUUGUUCAGGGUCAUCUAA	Translation	homologue to UniRef100_Q6ZGD1 Cluster: DENN (AEX-3) domain-containing protein-like; n=1; Oryza sativa Japonica Group|Rep: DENN (AEX-3) domain-containing protein-like - Oryza sativa subsp. japonica (Rice), partial (4%)
GhmiR827-1.2	TC271009	3	15.226	1	20	872	891	UUAGAUGACCAUCAACAAAC	GAUUGUUGAUGGUCACCUAG	Cleavage	similar to UniRef100_A7PA24 Cluster: Aspartokinase; n=1; Vitis vinifera|Rep: Aspartokinase - Vitis vinifera (Grape), partial (51%)
GhmiR827-1.2	TC238937	3	15.736	1	20	197	216	UUAGAUGACCAUCAACAAAC	GUUUUCUGAUGGUCGUUUAA	Cleavage	weakly similar to UniRef100_A7P6C6 Cluster: Chromosome chr9 scaffold_7, whole genome shotgun sequence; n=1; Vitis vinifera|Rep: Chromosome chr9 scaffold_7, whole genome shotgun sequence - Vitis vinifera (Grape), partial (49%)
GhmiR827-1.2	AJ513937	3	14.645	1	21	915	936	UUAGAUGAC-CAUCAACAAACA	UAUUUGUUGAUGUGUUAUCUGA	Translation
GhmiR827-1.2	DW509466	3	15.689	1	19	461	480	UUAGAUG-ACCAUCAACAAA	UUUGUUGAUGGUGUAUCUGA	Cleavage	similar to UniRef100_Q0GLC9 Cluster: Dof22; n=1; Glycine max|Rep: Dof22 - Glycine max (Soybean), partial (8%)
GhmiR8643	CB074794	2.5	19.495	1	21	99	119	ACAUAUUAAGAAGUCGAAUUG	UGGUUCGAUUUUUUAGUAUGU	Cleavage
GhmiR8643	ES835500	2.5	14.623	1	21	546	566	ACAUAUUAAGAAGUCGAAUUG	UGGUUCGAUUUUUUAGUAUGU	Cleavage	UniRef100_Q8QTC3 Cluster: WSSV375; n=1; Shrimp white spot syndrome virus|Rep: WSSV375 - White spot syndrome virus (WSSV), partial (20%)
GhmiR8643	TC260000	2.5	15.867	1	20	516	535	ACAUAUUAAGAAGUCGAAUU	AAUUUGACUUCUUGGUAUGC	Cleavage	similar to UniRef100_Q55719 Cluster: Sll0609 protein; n=1; Synechocystis sp. PCC 6803|Rep: Sll0609 protein - Synechocystis sp. (strain PCC 6803), partial (14%)
GhmiR8643	EX169421	3	14.369	1	21	188	208	ACAUAUUAAGAAGUCGAAUUG	UGAUUUGAUUUCUUGAUAUGG	Cleavage	homologue to UniRef100_A7PQ34 Cluster: Chromosome chr18 scaffold_24, whole genome shotgun sequence; n=1; Vitis vinifera|Rep: Chromosome chr18 scaffold_24, whole genome shotgun sequence - Vitis vinifera (Grape), partial (23%)
GhmiR8643	TC258768	2.5	19.331	1	21	357	377	ACAUAUUAAGAAGUCGAAUUG	UAAUUAGACCUUUUAAUAUGU	Cleavage	weakly similar to UniRef100_Q0G1W0 Cluster: Protease IV; n=1; Fulvimarina pelagi HTCC2506|Rep: Protease IV - Fulvimarina pelagi HTCC2506, partial (6%)
GhmiR8643	ES795439	3	16.727	1	21	920	940	ACAUAUUAAGAAGUCGAAUUG	UAAUUCAAUUUCUUGGUGUGU	Cleavage	similar to UniRef100_Q9LT14 Cluster: Genomic DNA, chromosome 3, P1 clone: MPN9; n=3; Arabidopsis thaliana|Rep: Genomic DNA, chromosome 3, P1 clone: MPN9 - Arabidopsis thaliana (Mouse-ear cress), partial (42%)
GhmiR8643	TC267128	3	10.851	1	20	312	331	ACAUAUUAAGAAGUCGAAUU	AAUUCCGUUUUUUAGUAUGU	Cleavage	similar to UniRef100_A7QY84 Cluster: Chromosome chr2 scaffold_241, whole genome shotgun sequence; n=1; Vitis vinifera|Rep: Chromosome chr2 scaffold_241, whole genome shotgun sequence - Vitis vinifera (Grape), partial (16%)
GhmiR8643	TC262995	3	19.684	1	20	294	313	ACAUAUUAAGAAGUCGAAUU	GAUUCGACUUGUUAUUAUGU	Translation
GhmiR8643	TC269679	3	17.736	1	20	523	542	ACAUAUUAAGAAGUCGAAUU	AAUUCGAUUUCGUGGUGUGU	Translation	similar to UniRef100_A7YGI2 Cluster: Sulfate transporter; n=1; Populus tremula x Populus alba|Rep: Sulfate transporter - Populus tremula x Populus alba, partial (63%)
GhmiR8643	DW514017	3	10.708	1	20	422	441	ACAUAUUAAGAAGUCGAAUU	AACUCGACUUGUUAAUAUGA	Translation	similar to UniRef100_A7QDF4 Cluster: Chromosome chr10 scaffold_81, whole genome shotgun sequence; n=1; Vitis vinifera|Rep: Chromosome chr10 scaffold_81, whole genome shotgun sequence - Vitis vinifera (Grape), partial (9%)
GhmiR8643	TC262391	3	10.283	1	20	1269	1288	ACAUAUUAAGAAGUCGAAUU	AACUCGACUUGUUAAUAUGA	Translation	similar to UniRef100_A7P238 Cluster: Chromosome chr19 scaffold_4, whole genome shotgun sequence; n=1; Vitis vinifera|Rep: Chromosome chr19 scaffold_4, whole genome shotgun sequence - Vitis vinifera (Grape), partial (67%)
GhmiR8646-1.1	TC235409	2	6.941	1	20	101	120	UAGUGAGGAUGGGAAAUUUG	UAAAUUUCCAGUCCUCACUA	Translation	similar to UniRef100_A7PEM6 Cluster: Chromosome chr11 scaffold_13, whole genome shotgun sequence; n=1; Vitis vinifera|Rep: Chromosome chr11 scaffold_13, whole genome shotgun sequence - Vitis vinifera (Grape), partial (7%)
GhmiR8646-1.1	TC241707	2	7.919	1	20	89	108	UAGUGAGGAUGGGAAAUUUG	UAAAUUUCCAGUCCUCACUA	Translation	similar to UniRef100_A7PEM6 Cluster: Chromosome chr11 scaffold_13, whole genome shotgun sequence; n=1; Vitis vinifera|Rep: Chromosome chr11 scaffold_13, whole genome shotgun sequence - Vitis vinifera (Grape), partial (6%)
GhmiR8646-1.1	TC242978	2.5	8.008	1	21	643	663	UAGUGAGGAUGGGAAAUUUGU	GCAAAUUUCCAAUUUUUACUA	Translation	similar to UniRef100_Q7XUF0 Cluster: OJ991113_30.19 protein; n=3; Oryza sativa|Rep: OJ991113_30.19 protein - Oryza sativa subsp. japonica (Rice), partial (79%)
GhmiR8646-1.1	BF276342	2.5	17.87	1	20	231	250	UAGUGAGGAUGGGAAAUUUG	CAAAUUUCCGAUCCUCAUUC	Translation	similar to UniRef100_Q9FIJ2 Cluster: NADH dehydrogenase 10.5K chain-like protein; n=1; Arabidopsis thaliana|Rep: NADH dehydrogenase 10.5K chain-like protein - Arabidopsis thaliana (Mouse-ear cress), partial (97%)
GhmiR8646-1.1	TC258888	2.5	17.87	1	20	227	246	UAGUGAGGAUGGGAAAUUUG	CAAAUUUCCGAUCCUCAUUC	Translation	similar to UniRef100_Q9FIJ2 Cluster: NADH dehydrogenase 10.5K chain-like protein; n=1; Arabidopsis thaliana|Rep: NADH dehydrogenase 10.5K chain-like protein - Arabidopsis thaliana (Mouse-ear cress), partial (97%)
GhmiR8646-1.1	TC238654	3	16.906	1	21	118	138	UAGUGAGGAUGGGAAAUUUGU	ACAGAUUUCAAAUCCUUACUA	Translation	similar to UniRef100_Q8H984 Cluster: Cis-prenyltransferase; n=1; Periploca sepium|Rep: Cis-prenyltransferase - Periploca sepium, partial (75%)
GhmiR8646-1.1	TC260900	3	14.452	1	20	1123	1142	UAGUGAGGAUGGGAAAUUUG	CAAAUUUUCCAACUUCAUUG	Translation	similar to UniRef100_A7NU91 Cluster: Chromosome chr18 scaffold_1, whole genome shotgun sequence; n=1; Vitis vinifera|Rep: Chromosome chr18 scaffold_1, whole genome shotgun sequence - Vitis vinifera (Grape), partial (63%)
GhmiR8646-1.1	TC243658	3	11.817	1	20	934	953	UAGUGAGGAUGGGAAAUUUG	CAGGUUCCCUAUCUUCACUA	Cleavage	weakly similar to UniRef100_Q9LUV4 Cluster: Hydroxyproline-rich glycoprotein; n=1; Arabidopsis thaliana|Rep: Hydroxyproline-rich glycoprotein - Arabidopsis thaliana (Mouse-ear cress), partial (9%)
GhmiR8646-1.1	TC255579	3	1.444	1	20	155	174	UAGUGAGGAUGGGAAAUUUG	CAAAAUUCCCAUCUUCUCUA	Cleavage	homologue to UniRef100_A7PZC9 Cluster: 50S ribosomal protein L21; n=1; Vitis vinifera|Rep: 50S ribosomal protein L21 - Vitis vinifera (Grape), partial (58%)
GhmiR8646-1.1	TC271190	3	10.067	1	20	656	675	UAGUGAGGAUGGGAAAUUUG	CAGGUUCCCUAUCUUCACUA	Cleavage
GhmiR8646-1.1	DW229711	3	10.177	1	20	117	136	UAGUGAGGAUGGGAAAUUUG	CAGGUUCCCUAUCUUCACUA	Cleavage
GhmiR8646-1.1	CK987692	3	6.39	1	20	207	226	UAGUGAGGAUGGGAAAUUUG	CAAAUUGCCCUUCCUCGUUA	Translation	weakly similar to UniRef100_Q6DW74 Cluster: Digalactosyldiacylglycerol synthase 1, chloroplast precursor; n=1; Lotus japonicus|Rep: Digalactosyldiacylglycerol synthase 1, chloroplast precursor - Lotus japonicus, partial (6%)
GhmiR8646-1.1	TC276530	3	6.384	1	20	165	184	UAGUGAGGAUGGGAAAUUUG	CAAAUUGCCCUUCCUCGUUA	Translation	weakly similar to UniRef100_Q6DW74 Cluster: Digalactosyldiacylglycerol synthase 1, chloroplast precursor; n=1; Lotus japonicus|Rep: Digalactosyldiacylglycerol synthase 1, chloroplast precursor - Lotus japonicus, partial (8%)
GhmiR8646-1.2	TC235409	2	6.941	1	20	101	120	UAGUGAGGAUGGGAAAUUUG	UAAAUUUCCAGUCCUCACUA	Translation	similar to UniRef100_A7PEM6 Cluster: Chromosome chr11 scaffold_13, whole genome shotgun sequence; n=1; Vitis vinifera|Rep: Chromosome chr11 scaffold_13, whole genome shotgun sequence - Vitis vinifera (Grape), partial (7%)
GhmiR8646-1.2	TC241707	2	7.919	1	20	89	108	UAGUGAGGAUGGGAAAUUUG	UAAAUUUCCAGUCCUCACUA	Translation	similar to UniRef100_A7PEM6 Cluster: Chromosome chr11 scaffold_13, whole genome shotgun sequence; n=1; Vitis vinifera|Rep: Chromosome chr11 scaffold_13, whole genome shotgun sequence - Vitis vinifera (Grape), partial (6%)
GhmiR8646-1.2	TC242978	2.5	8.008	1	21	643	663	UAGUGAGGAUGGGAAAUUUGU	GCAAAUUUCCAAUUUUUACUA	Translation	similar to UniRef100_Q7XUF0 Cluster: OJ991113_30.19 protein; n=3; Oryza sativa|Rep: OJ991113_30.19 protein - Oryza sativa subsp. japonica (Rice), partial (79%)
GhmiR8646-1.2	BF276342	2.5	17.87	1	20	231	250	UAGUGAGGAUGGGAAAUUUG	CAAAUUUCCGAUCCUCAUUC	Translation	similar to UniRef100_Q9FIJ2 Cluster: NADH dehydrogenase 10.5K chain-like protein; n=1; Arabidopsis thaliana|Rep: NADH dehydrogenase 10.5K chain-like protein - Arabidopsis thaliana (Mouse-ear cress), partial (97%)
GhmiR8646-1.2	TC258888	2.5	17.87	1	20	227	246	UAGUGAGGAUGGGAAAUUUG	CAAAUUUCCGAUCCUCAUUC	Translation	similar to UniRef100_Q9FIJ2 Cluster: NADH dehydrogenase 10.5K chain-like protein; n=1; Arabidopsis thaliana|Rep: NADH dehydrogenase 10.5K chain-like protein - Arabidopsis thaliana (Mouse-ear cress), partial (97%)
GhmiR8646-1.2	TC238654	3	16.906	1	21	118	138	UAGUGAGGAUGGGAAAUUUGU	ACAGAUUUCAAAUCCUUACUA	Translation	similar to UniRef100_Q8H984 Cluster: Cis-prenyltransferase; n=1; Periploca sepium|Rep: Cis-prenyltransferase - Periploca sepium, partial (75%)
GhmiR8646-1.2	TC260900	3	14.452	1	20	1123	1142	UAGUGAGGAUGGGAAAUUUG	CAAAUUUUCCAACUUCAUUG	Translation	similar to UniRef100_A7NU91 Cluster: Chromosome chr18 scaffold_1, whole genome shotgun sequence; n=1; Vitis vinifera|Rep: Chromosome chr18 scaffold_1, whole genome shotgun sequence - Vitis vinifera (Grape), partial (63%)
GhmiR8646-1.2	TC243658	3	11.817	1	20	934	953	UAGUGAGGAUGGGAAAUUUG	CAGGUUCCCUAUCUUCACUA	Cleavage	weakly similar to UniRef100_Q9LUV4 Cluster: Hydroxyproline-rich glycoprotein; n=1; Arabidopsis thaliana|Rep: Hydroxyproline-rich glycoprotein - Arabidopsis thaliana (Mouse-ear cress), partial (9%)
GhmiR8646-1.2	TC255579	3	1.444	1	20	155	174	UAGUGAGGAUGGGAAAUUUG	CAAAAUUCCCAUCUUCUCUA	Cleavage	homologue to UniRef100_A7PZC9 Cluster: 50S ribosomal protein L21; n=1; Vitis vinifera|Rep: 50S ribosomal protein L21 - Vitis vinifera (Grape), partial (58%)
GhmiR8646-1.2	TC271190	3	10.067	1	20	656	675	UAGUGAGGAUGGGAAAUUUG	CAGGUUCCCUAUCUUCACUA	Cleavage
GhmiR8646-1.2	DW229711	3	10.177	1	20	117	136	UAGUGAGGAUGGGAAAUUUG	CAGGUUCCCUAUCUUCACUA	Cleavage
GhmiR8646-1.2	CK987692	3	6.39	1	20	207	226	UAGUGAGGAUGGGAAAUUUG	CAAAUUGCCCUUCCUCGUUA	Translation	weakly similar to UniRef100_Q6DW74 Cluster: Digalactosyldiacylglycerol synthase 1, chloroplast precursor; n=1; Lotus japonicus|Rep: Digalactosyldiacylglycerol synthase 1, chloroplast precursor - Lotus japonicus, partial (6%)
GhmiR8646-1.2	TC276530	3	6.384	1	20	165	184	UAGUGAGGAUGGGAAAUUUG	CAAAUUGCCCUUCCUCGUUA	Translation	weakly similar to UniRef100_Q6DW74 Cluster: Digalactosyldiacylglycerol synthase 1, chloroplast precursor; n=1; Lotus japonicus|Rep: Digalactosyldiacylglycerol synthase 1, chloroplast precursor - Lotus japonicus, partial (8%)
GhmiR8675	DT464740	0.5	15.794	1	24	247	270	AGGUGAUGAUGUGGUACAAUCUUA	UGAGAUUGUACCACGUCAUCACCU	Cleavage
GhmiR8675	TC279294	0.5	11.35	1	24	422	445	AGGUGAUGAUGUGGUACAAUCUUA	UGAGAUUGUACCACAUCAUCAUCU	Cleavage
GhmiR8675	CO108966	1	17.682	1	24	414	437	AGGUGAUGAUGUGGUACAAUCUUA	UAAGAUUGUACCACUUCAUCACCU	Translation	similar to UniRef100_O21713 Cluster: NADH-ubiquinone oxidoreductase chain 4; n=1; Pygathrix roxellana|Rep: NADH-ubiquinone, partial (3%)
GhmiR8675	ES797455	3	18.95	1	24	406	429	AGGUGAUGAUGUGGUACAAUCUUA	UAAGGAUGCACCACAUCAUCGCCU	Cleavage	homologue to UniRef100_Q8DFC4 Cluster: Histidinol phosphatase; n=1; Vibrio vulnificus|Rep: Histidinol phosphatase - Vibrio vulnificus, partial (7%)
GhmiR8675	ES819976	3	13.931	1	24	763	786	AGGUGAUGAUGUGGUACAAUCUUA	UAAAAUUGUAUUAUAUCAUCACAU	Cleavage	similar to UniRef100_Q9SCF0 Cluster: Arginine decarboxylase 1; n=1; Datura stramonium|Rep: Arginine decarboxylase 1 - Datura stramonium (Jimsonweed) (Common thornapple), partial (14%)
GhmiR8675	ES823953	2.5	18.393	1	22	286	307	AGGUGAUGAUGUGGUACAAUCU	AGAUUUUGUCAUAUCAUCACCU	Cleavage	weakly similar to UniRef100_A7Q3S1 Cluster: Chromosome chr13 scaffold_48, whole genome shotgun sequence; n=1; Vitis vinifera|Rep: Chromosome chr13 scaffold_48, whole genome shotgun sequence - Vitis vinifera (Grape), partial (19%)
GhmiR8675	AJ513470	2.5	9.306	1	20	260	279	AGGUGAUGAUGUGGUACAAU	CUUGUGCCCCAUCAUCACCU	Cleavage	UniRef100_UPI000013C558 Cluster: PHD finger protein 23; n=1; Homo sapiens|Rep: PHD finger protein 23 - Homo sapiens, partial (4%)
GhmiR8675	TC267755	3	14.771	1	24	585	608	AGGUGAUGAUGUGGUACAAUCUUA	UACAAUUGUACCAUGUAAUCAUUU	Cleavage	UniRef100_Q6UA08 Cluster: Acyl-CoA-binding protein; n=1; Gossypium barbadense|Rep: Acyl-CoA-binding protein - Gossypium barbadense (Sea-island cotton) (Egyptian cotton), complete
GhmiR8697	TC279500	3	14.428	1	24	716	739	AGGGAAAUUGAUUCAAGUGAGCAU	GUUCUCUCUUGAAUUAAUUUCUCA	Cleavage	similar to UniRef100_A7P3V2 Cluster: Chromosome chr1 scaffold_5, whole genome shotgun sequence; n=1; Vitis vinifera|Rep: Chromosome chr1 scaffold_5, whole genome shotgun sequence - Vitis vinifera (Grape), partial (30%)
GhmiR8697	TC279347	3	11.85	1	24	1036	1059	AGGGAAAUUGAUUCAAGUGAGCAU	GUCUUUACUUGAAUCAAUUUCACA	Cleavage	weakly similar to UniRef100_A7QVE0 Cluster: Chromosome chr2 scaffold_187, whole genome shotgun sequence; n=1; Vitis vinifera|Rep: Chromosome chr2 scaffold_187, whole genome shotgun sequence - Vitis vinifera (Grape), partial (39%)
GhmiR8697	TC275052	2.5	5.48	1	23	1734	1756	AGGGAAAUUGAUUCAAGUGAGCA	UUCUUAUUUCAAUCAAUUUCCUU	Cleavage	similar to UniRef100_A7QJ65 Cluster: Chromosome chr2 scaffold_105, whole genome shotgun sequence; n=2; Vitis vinifera|Rep: Chromosome chr2 scaffold_105, whole genome shotgun sequence - Vitis vinifera (Grape), partial (59%)
GhmiR8697	TC253160	2.5	7.476	1	21	51	71	AGGGAAAUUGAUUCAAGUGAG	CUCCCUUGAAUCAAUUUCACU	Cleavage	similar to UniRef100_A7QAV9 Cluster: Chromosome chr5 scaffold_72, whole genome shotgun sequence; n=1; Vitis vinifera|Rep: Chromosome chr5 scaffold_72, whole genome shotgun sequence - Vitis vinifera (Grape), partial (19%)
GhmiR8697	CO069876	3	20.972	1	22	172	193	AGGGAAAUUGAUUCAAGUGAGC	GUUCACUGGAAUUAAUUCCCCU	Cleavage	similar to UniRef100_Q97IC1 Cluster: Probable GTPase engC; n=1; Clostridium acetobutylicum|Rep: Probable GTPase engC - Clostridium acetobutylicum, partial (5%)
GhmiR8697	EX167653	2.5	19.467	1	24	215	238	AGGGAAAUUGAUUCAAGUGAGCAU	AUCGUUACUUGAGUCAUUUUUCCU	Cleavage	similar to UniRef100_A7PA30 Cluster: Chromosome chr14 scaffold_9, whole genome shotgun sequence; n=1; Vitis vinifera|Rep: Chromosome chr14 scaffold_9, whole genome shotgun sequence - Vitis vinifera (Grape), partial (11%)
GhmiR8697	TC247130	2.5	19.813	1	24	252	275	AGGGAAAUUGAUUCAAGUGAGCAU	AUCGUUACUUGAGUCAUUUUUCCU	Cleavage	similar to UniRef100_A7PA30 Cluster: Chromosome chr14 scaffold_9, whole genome shotgun sequence; n=1; Vitis vinifera|Rep: Chromosome chr14 scaffold_9, whole genome shotgun sequence - Vitis vinifera (Grape), partial (40%)
GhmiR8697	TC235321	3	5.465	1	21	1015	1035	AGGGAAAUUGAUUCAAGUGAG	UUCAUUUUAAUUAAUUUCCCC	Cleavage	weakly similar to UniRef100_Q6Z8K4 Cluster: Membrane-anchored ubiquitin-fold protein 3 precursor; n=3; Oryza sativa|Rep: Membrane-anchored ubiquitin-fold protein 3 precursor - Oryza sativa subsp. japonica (Rice), partial (79%)
GhmiR8697	TC276603	3	20.331	1	21	403	423	AGGGAAAUUGAUUCAAGUGAG	UUCAUUUGAAUCAUGUUCCCU	Cleavage	weakly similar to UniRef100_A7QL38 Cluster: Chromosome chr3 scaffold_117, whole genome shotgun sequence; n=1; Vitis vinifera|Rep: Chromosome chr3 scaffold_117, whole genome shotgun sequence - Vitis vinifera (Grape), partial (36%)
GhmiR8697	DW509704	3	12.922	1	24	452	475	AGGGAAAUUGAUUCAAGUGAGCAU	AUUUUCAAUUAAAUGAAUUUCCCU	Translation	similar to UniRef100_A6GL65 Cluster: Cytochrome c, class I; n=1; Limnobacter sp. MED105|Rep: Cytochrome c, class I - Limnobacter sp. MED105, partial (9%)
GhmiR8697	TC247298	3	5.288	1	21	105	125	AGGGAAAUUGAUUCAAGUGAG	CUCUUUUGAAUCCAUUUCUCU	Translation	similar to UniRef100_A7PH98 Cluster: Chromosome chr17 scaffold_16, whole genome shotgun sequence; n=1; Vitis vinifera|Rep: Chromosome chr17 scaffold_16, whole genome shotgun sequence - Vitis vinifera (Grape), partial (12%)
GhmiR8697	DR458686	3	22.162	1	20	411	430	AGGGAAAUUGAUUCAAGUGA	ACACAUGGAUCGAUUUCCCU	Cleavage	similar to UniRef100_A7P0R0 Cluster: Chromosome chr19 scaffold_4, whole genome shotgun sequence; n=1; Vitis vinifera|Rep: Chromosome chr19 scaffold_4, whole genome shotgun sequence - Vitis vinifera (Grape), partial (8%)
GhmiR8697	TC240423	3	14.903	1	20	528	547	AGGGAAAUUGAUUCAAGUGA	UCAUUUGAUUCAGUUUUCUU	Cleavage	homologue to UniRef100_Q8H0P5 Cluster: Serine acetyltransferase 7; n=1; Nicotiana tabacum|Rep: Serine acetyltransferase 7 - Nicotiana tabacum (Common tobacco), partial (59%)
GhmiR8697	DT466780	3	20.779	1	20	570	589	AGGGAAAUUGAUUCAAGUGA	UCACUUGAGUCUAUUUCCAU	Translation	similar to UniRef100_A9PLA6 Cluster: RAP2-like protein; n=1; Populus trichocarpa|Rep: RAP2-like protein - Populus trichocarpa (Western balsam poplar) (Populus balsamiferasubsp. trichocarpa), partial (62%)
GhmiR8697	TC231191	3	15.765	1	20	972	991	AGGGAAAUUGAUUCAAGUGA	UCAUUUGAUUCAGUUUUUCU	Cleavage	homologue to UniRef100_Q8H0P5 Cluster: Serine acetyltransferase 7; n=1; Nicotiana tabacum|Rep: Serine acetyltransferase 7 - Nicotiana tabacum (Common tobacco), partial (88%)
GhmiR8697	DT050105	3	15.229	1	24	255	278	AGGGAAAUUGAUUCAAGUGAGCAU	AGGGUCGCUUGAACCAUUUUCUCU	Translation	homologue to UniRef100_A7NTE9 Cluster: Chromosome chr18 scaffold_1, whole genome shotgun sequence; n=1; Vitis vinifera|Rep: Chromosome chr18 scaffold_1, whole genome shotgun sequence - Vitis vinifera (Grape), partial (9%)
GhmiR8697	DR459370	3	13.596	1	24	136	159	AGGGAAAUUGAUUCAAGUGAGCAU	AGGGUCGCUUGAACCAUUUUCUCU	Translation	similar to UniRef100_Q9MAJ4 Cluster: F27F5.23; n=1; Arabidopsis thaliana|Rep: F27F5.23 - Arabidopsis thaliana (Mouse-ear cress), partial (3%)
GhmiR8697	CO083408	3	17.087	1	21	385	405	AGGGAAAUUGAUUCAAGUGAG	UUAACUUGAUUUGAUUUCCCU	Cleavage	similar to UniRef100_Q9XIE0 Cluster: Formin-like protein 7; n=1; Arabidopsis thaliana|Rep: Formin-like protein 7 - Arabidopsis, partial (1%)
GhmiR8697	TC252903	3	14.009	1	21	860	880	AGGGAAAUUGAUUCAAGUGAG	UUCACUUUAAGCGAUUUUCCU	Translation	homologue to UniRef100_A7PK36 Cluster: Chromosome chr15 scaffold_19, whole genome shotgun sequence; n=1; Vitis vinifera|Rep: Chromosome chr15 scaffold_19, whole genome shotgun sequence - Vitis vinifera (Grape), partial (92%)
GhmiR8697	TC257050	3	22.971	1	21	176	196	AGGGAAAUUGAUUCAAGUGAG	UUCAGAUGAAUCGAUUUUCCU	Cleavage	similar to UniRef100_A7PWA4 Cluster: Chromosome chr8 scaffold_34, whole genome shotgun sequence; n=1; Vitis vinifera|Rep: Chromosome chr8 scaffold_34, whole genome shotgun sequence - Vitis vinifera (Grape), partial (25%)
GhmiR8697	TC276283	3	22.793	1	21	623	643	AGGGAAAUUGAUUCAAGUGAG	UUCAGAUGAAUCGAUUUUCCU	Cleavage	similar to UniRef100_A2Q3D8 Cluster: Protein kinase; n=1; Medicago truncatula|Rep: Protein kinase - Medicago truncatula (Barrel medic), partial (30%)
GhmiR8714	CO493202	2.5	8.733	1	21	97	117	AUGGACGAAAUGAAAGUAGAG	CUCUACUUUUGUUUCUUCCAU	Cleavage	weakly similar to UniRef100_Q9T076 Cluster: Early nodulin-like protein 2 precursor; n=2; Arabidopsis thaliana|Rep: Early nodulin-like protein 2 precursor - Arabidopsis thaliana (Mouse-ear cress), partial (14%)
GhmiR8714	DW496490	3	5.106	1	21	752	772	AUGGACGAAAUGAAAGUAGAG	UUUUAUUUUCAUUUUGUUCAA	Cleavage	homologue to UniRef100_Q9M0B4 Cluster: Glycine-rich protein; n=1; Arabidopsis thaliana|Rep: Glycine-rich protein - Arabidopsis thaliana (Mouse-ear cress), partial (14%)
GhmiR8714	TC279701	3	11.12	1	21	1207	1227	AUGGACGAAAUGAAAGUAGAG	UUCUAUUUUCAUUUUAUCUAU	Cleavage	similar to UniRef100_A7QEW0 Cluster: Chromosome chr16 scaffold_86, whole genome shotgun sequence; n=1; Vitis vinifera|Rep: Chromosome chr16 scaffold_86, whole genome shotgun sequence - Vitis vinifera (Grape), partial (12%)
GhmiR8714	TC265933	3	11.897	1	21	786	806	AUGGACGAAAUGAAAGUAGAG	UUUUAUUUUUAUUUCUUCCAU	Cleavage	homologue to UniRef100_O81221 Cluster: Actin; n=1; Gossypium hirsutum|Rep: Actin - Gossypium hirsutum (Upland cotton) (Gossypium mexicanum), partial (63%)
GhmiR8714	TC235575	3	15.773	1	21	612	632	AUGGACGAAAUGAAAGUAGAG	CUGUACUUUCAUUUUCUCCAU	Cleavage	similar to UniRef100_Q9LTR8 Cluster: Gb|AAD55473.1; n=1; Arabidopsis thaliana|Rep: Gb|AAD55473.1 - Arabidopsis thaliana (Mouse-ear cress), partial (49%)
GhmiR8714	EX167314	3	15.517	1	21	393	413	AUGGACGAAAUGAAAGUAGAG	UUUUAUUUUUAUUUCUUCCAU	Cleavage	homologue to UniRef100_A2XLF2 Cluster: Actin-1; n=2; Oryza sativa|Rep: Actin-1 - Oryza sativa subsp. indica (Rice), partial (25%)
GhmiR8714	TC231223	3	12.267	1	20	114	133	AUGGACGAAAUGAAAGUAGA	UUUGCUUUUGUUUUGUUCAU	Cleavage	UniRef100_Q6R8H1 Cluster: Transcription factor WRKY1; n=1; Gossypium arboreum|Rep: Transcription factor WRKY1 - Gossypium arboreum (Tree cotton), complete
GhmiR8714	TC242517	3	16.006	1	20	759	778	AUGGACGAAAUGAAAGUAGA	UCUGCUUUUAUUUCGUUCUU	Cleavage	similar to UniRef100_A7QWF2 Cluster: Chromosome undetermined scaffold_203, whole genome shotgun sequence; n=1; Vitis vinifera|Rep: Chromosome undetermined scaffold_203, whole genome shotgun sequence - Vitis vinifera (Grape), partial (24%)
GhmiR8714	CO079369	3	10.248	1	20	2	21	AUGGACGAAAUGAAAGUAGA	UUUGCUUUUGUUUUGUUCAU	Cleavage	homologue to UniRef100_Q6R8H1 Cluster: Transcription factor WRKY1; n=1; Gossypium arboreum|Rep: Transcription factor WRKY1 - Gossypium arboreum (Tree cotton), partial (49%)
GhmiR8714	DT468045	3	9.455	1	21	746	766	AUGGACGAAAUGAAAGUAGAG	CUCUCUUUUCUUUUCGUUCAU	Translation	similar to UniRef100_Q9LUZ4 Cluster: Zinc finger transcription factor-like protein; n=1; Arabidopsis thaliana|Rep: Zinc finger transcription factor-like protein - Arabidopsis thaliana (Mouse-ear cress), partial (6%)
GhmiR8714	CO102571	3	21.519	1	21	42	62	AUGGACGAAAUGAAAGUAGAG	UUCUCCUUUUAUUUUGUUUAU	Cleavage	similar to UniRef100_A7PHF9 Cluster: Chromosome chr17 scaffold_16, whole genome shotgun sequence; n=1; Vitis vinifera|Rep: Chromosome chr17 scaffold_16, whole genome shotgun sequence - Vitis vinifera (Grape), partial (16%)
GhmiR8714	ES805960	2.5	18.73	1	20	495	514	AUGGACGAAAUGAAAGUAGA	UCUACUUGCAGUUCGUUCAU	Translation	similar to UniRef100_A7NT09 Cluster: Chromosome chr18 scaffold_1, whole genome shotgun sequence; n=1; Vitis vinifera|Rep: Chromosome chr18 scaffold_1, whole genome shotgun sequence - Vitis vinifera (Grape), partial (20%)
GhmiR8714	CO082172	3	15.593	1	21	610	630	AUGGACGAAAUGAAAGUAGAG	UUAUACUUCCAUUUUGUUCAU	Cleavage	weakly similar to UniRef100_Q40119 Cluster: 1-acyl-sn-glycerol-3-phosphate acyltransferase; n=1; Limnanthes douglasii|Rep: 1-acyl-sn-glycerol-3-phosphate acyltransferase - Limnanthes douglasii (Douglas's meadowfoam), partial (11%)
GhmiR8714	DN828117	3	6.126	1	21	626	645	AUGGACGAAAUGAAAGUAGAG	UUCUA-UUUCAUUUUGUCCGU	Cleavage	weakly similar to UniRef100_Q9LKQ3 Cluster: NDR1/HIN1-Like protein 2; n=1; Arabidopsis thaliana|Rep: NDR1/HIN1-Like protein 2 - Arabidopsis thaliana (Mouse-ear cress), partial (37%)
GhmiR8718	EV492788	2	12.359	1	21	159	179	AUUUUGGAAGAAUUUCAGCUG	CAGCUGAAAUUCUGCCAAAAA	Cleavage	similar to UniRef100_A0JPS9 Cluster: At1g80460; n=1; Arabidopsis thaliana|Rep: At1g80460 - Arabidopsis thaliana (Mouse-ear cress), partial (38%)
GhmiR8718	DR452885	2	12.359	1	21	225	245	AUUUUGGAAGAAUUUCAGCUG	CAGCUGAAAUUCUGCCAAAAA	Cleavage	similar to UniRef100_A0JPS9 Cluster: At1g80460; n=1; Arabidopsis thaliana|Rep: At1g80460 - Arabidopsis thaliana (Mouse-ear cress), partial (38%)
GhmiR8718	CO496401	2	14.457	1	21	507	527	AUUUUGGAAGAAUUUCAGCUG	UAGUUGAAAUUCUUCCAAGAC	Cleavage	similar to UniRef100_A7NYB2 Cluster: Chromosome chr6 scaffold_3, whole genome shotgun sequence; n=1; Vitis vinifera|Rep: Chromosome chr6 scaffold_3, whole genome shotgun sequence - Vitis vinifera (Grape), partial (30%)
GhmiR8718	TC253411	2	13.29	1	21	307	327	AUUUUGGAAGAAUUUCAGCUG	CAGCUGAAAUUCUGCCAAAAA	Cleavage	similar to UniRef100_A0JPS9 Cluster: At1g80460; n=1; Arabidopsis thaliana|Rep: At1g80460 - Arabidopsis thaliana (Mouse-ear cress), partial (72%)
GhmiR8718	ES848780	2.5	17.049	1	21	95	115	AUUUUGGAAGAAUUUCAGCUG	CUGUUGGAGUUCUUCCAAAAU	Cleavage	similar to UniRef100_A7PLP9 Cluster: Chromosome chr7 scaffold_20, whole genome shotgun sequence; n=1; Vitis vinifera|Rep: Chromosome chr7 scaffold_20, whole genome shotgun sequence - Vitis vinifera (Grape), partial (48%)
GhmiR8718	TC264035	2.5	17.049	1	21	478	498	AUUUUGGAAGAAUUUCAGCUG	CUGUUGGAGUUCUUCCAAAAU	Cleavage	similar to UniRef100_A7PLP9 Cluster: Chromosome chr7 scaffold_20, whole genome shotgun sequence; n=1; Vitis vinifera|Rep: Chromosome chr7 scaffold_20, whole genome shotgun sequence - Vitis vinifera (Grape), partial (50%)
GhmiR8718	TC243719	2.5	16.486	1	21	679	699	AUUUUGGAAGAAUUUCAGCUG	CUGUUGGAGUUCUUCCAAAAU	Cleavage	similar to UniRef100_A7PLP9 Cluster: Chromosome chr7 scaffold_20, whole genome shotgun sequence; n=1; Vitis vinifera|Rep: Chromosome chr7 scaffold_20, whole genome shotgun sequence - Vitis vinifera (Grape), partial (36%)
GhmiR8718	TC271117	2.5	10.694	1	21	690	710	AUUUUGGAAGAAUUUCAGCUG	CAGAUGUAAUUCUUCUAAAAU	Cleavage	similar to UniRef100_P53665 Cluster: Acyl carrier protein, mitochondrial precursor; n=1; Arabidopsis thaliana|Rep: Acyl carrier protein, mitochondrial precursor - Arabidopsis thaliana (Mouse-ear cress), partial (23%)
GhmiR8718	TC258596	3	13.821	1	21	1207	1227	AUUUUGGAAGAAUUUCAGCUG	CACCUGAAAUUUUUUUAGAAU	Cleavage	similar to UniRef100_Q8VYH1 Cluster: AT5g65000/MXK3_23; n=2; Arabidopsis thaliana|Rep: AT5g65000/MXK3_23 - Arabidopsis thaliana (Mouse-ear cress), partial (95%)
GhmiR8718	TC243230	2.5	19.051	1	21	216	236	AUUUUGGAAGAAUUUCAGCUG	UAGCUGAGGAUCUUCUAAAAU	Cleavage	homologue to UniRef100_A7QNK5 Cluster: Chromosome chr2 scaffold_132, whole genome shotgun sequence; n=1; Vitis vinifera|Rep: Chromosome chr2 scaffold_132, whole genome shotgun sequence - Vitis vinifera (Grape), partial (39%)
GhmiR8718	TC256279	2.5	15.144	1	20	45	64	AUUUUGGAAGAAUUUCAGCU	GGCUGCAAUUCUUCCAAAAG	Cleavage	similar to UniRef100_Q9SGW5 Cluster: F1N19.7; n=1; Arabidopsis thaliana|Rep: F1N19.7 - Arabidopsis thaliana (Mouse-ear cress), partial (7%)
GhmiR8718	DR453847	3	14.147	1	21	85	105	AUUUUGGAAGAAUUUCAGCUG	UAGCUGAAAUUCAUCUAAGAG	Translation	similar to UniRef100_A7Q1S3 Cluster: Chromosome chr7 scaffold_44, whole genome shotgun sequence; n=1; Vitis vinifera|Rep: Chromosome chr7 scaffold_44, whole genome shotgun sequence - Vitis vinifera (Grape), partial (17%)
GhmiR8718	TC259610	2.5	7.13	1	21	481	501	AUUUUGGAAGAAUUUCAGCUG	UGGCUGAAUUUGUUCCAAAAU	Translation
GhmiR8718	TC264630	2.5	9.86	1	21	516	536	AUUUUGGAAGAAUUUCAGCUG	UGGCUGAAUUUGUUCCAAAAU	Translation	weakly similar to UniRef100_Q9FJ21 Cluster: Pectin methylesterase; n=1; Arabidopsis thaliana|Rep: Pectin methylesterase - Arabidopsis thaliana (Mouse-ear cress), partial (6%)
GhmiR8718	TC234104	3	19.484	1	21	283	303	AUUUUGGAAGAAUUUCAGCUG	UAGCUGAGGAUUUUCUAAAAU	Cleavage	homologue to UniRef100_A7QNK5 Cluster: Chromosome chr2 scaffold_132, whole genome shotgun sequence; n=1; Vitis vinifera|Rep: Chromosome chr2 scaffold_132, whole genome shotgun sequence - Vitis vinifera (Grape), partial (43%)
GhmiR8718	TC253405	3	15.064	1	20	440	459	AUUUUGGAAGAAUUUCAGCU	ACUUGAAAUUCUUUCAAAAC	Cleavage	similar to UniRef100_A7PAF3 Cluster: Chromosome chr14 scaffold_9, whole genome shotgun sequence; n=1; Vitis vinifera|Rep: Chromosome chr14 scaffold_9, whole genome shotgun sequence - Vitis vinifera (Grape), partial (54%)
GhmiR8718	TC242249	3	19.458	1	20	932	951	AUUUUGGAAGAAUUUCAGCU	AGCUGAGAUUCUACCAAAGA	Cleavage	similar to UniRef100_Q9ZPE4 Cluster: F-box protein FBW2; n=1; Arabidopsis thaliana|Rep: F-box protein FBW2 - Arabidopsis thaliana (Mouse-ear cress), partial (72%)
GhmiR8718	ES842265	3	14.389	1	20	378	397	AUUUUGGAAGAAUUUCAGCU	UGCUGAAGAUCUUCUAAAAU	Cleavage	similar to UniRef100_A7QNK5 Cluster: Chromosome chr2 scaffold_132, whole genome shotgun sequence; n=1; Vitis vinifera|Rep: Chromosome chr2 scaffold_132, whole genome shotgun sequence - Vitis vinifera (Grape), partial (44%)
GhmiR8718	DR456209	3	9.01	1	20	20	39	AUUUUGGAAGAAUUUCAGCU	AGCUGGAAUUCUCCCACAAU	Cleavage	weakly similar to UniRef100_Q9SHF8 Cluster: T19E23.2; n=2; Arabidopsis thaliana|Rep: T19E23.2 - Arabidopsis thaliana (Mouse-ear cress), partial (12%)
GhmiR8718	TC233215	3	17.03	1	21	569	589	AUUUUGGAAGAAUUUCAGCUG	UAGCUAAUAUUCUUCCAAAAC	Cleavage	similar to UniRef100_Q9LF16 Cluster: Lipase-like protein; n=1; Arabidopsis thaliana|Rep: Lipase-like protein - Arabidopsis thaliana (Mouse-ear cress), partial (87%)
GhmiR8718	ES807400	2.5	20.686	1	20	1067	1086	AUUUUGGAAGAAUUUCAGCU	AGGGGAAAUUUUUCCAAAAU	Cleavage	homologue to UniRef100_Q9LEF0 Cluster: Probable phospholipid hydroperoxide glutathione peroxidase; n=2; Euphyllophyta|Rep: Probable phospholipid hydroperoxide glutathione peroxidase - Mesembryanthemum crystallinum (Common ice plant), partial (52%)
GhmiR8718	TC268906	3	20.217	1	21	357	377	AUUUUGGAAGAAUUUCAGCUG	UAGCUGAAAUUGCUCUGAAAU	Translation	weakly similar to UniRef100_A7PZI2 Cluster: Chromosome chr15 scaffold_40, whole genome shotgun sequence; n=1; Vitis vinifera|Rep: Chromosome chr15 scaffold_40, whole genome shotgun sequence - Vitis vinifera (Grape), partial (72%)
GhmiR8718	TC259313	3	6.111	1	21	17	37	AUUUUGGAAGAAUUUCAGCUG	UACCUGAAAAUCUUUUAAAAU	Cleavage	similar to UniRef100_Q9LQU5 Cluster: Nudix hydrolase 18, mitochondrial precursor; n=1; Arabidopsis thaliana|Rep: Nudix hydrolase 18, mitochondrial precursor - Arabidopsis thaliana (Mouse-ear cress), partial (80%)
GhmiR8718	TC257095	3	15.948	1	21	210	229	AUUUUGGAAGAAUUUCAGCUG	CAGCUGAU-UUCUUCCAAAAU	Cleavage	similar to UniRef100_A7Q3S0 Cluster: Chromosome chr13 scaffold_48, whole genome shotgun sequence; n=1; Vitis vinifera|Rep: Chromosome chr13 scaffold_48, whole genome shotgun sequence - Vitis vinifera (Grape), partial (76%)
GhmiR8718	TC272726	3	14.672	1	21	169	188	AUUUUGGAAGAAUUUCAGCUG	CAGCUGAU-UUCUUCCAAAAU	Cleavage	similar to UniRef100_A7Q3S0 Cluster: Chromosome chr13 scaffold_48, whole genome shotgun sequence; n=1; Vitis vinifera|Rep: Chromosome chr13 scaffold_48, whole genome shotgun sequence - Vitis vinifera (Grape), partial (60%)
GhmiR8722-1.1	CK640597	1	11.042	1	21	147	167	CAUGUUUUUCCUGUUCAUCUU	AAAAUGAACAGGAAAAACAUG	Cleavage	similar to UniRef100_A7NX45 Cluster: Chromosome chr5 scaffold_2, whole genome shotgun sequence; n=1; Vitis vinifera|Rep: Chromosome chr5 scaffold_2, whole genome shotgun sequence - Vitis vinifera (Grape), partial (10%)
GhmiR8722-1.1	DN779603	2.5	13.837	1	22	227	248	CAUGUUUUUCCUGUUCAUCUUC	GGAGAUGAGCAGGAGGAAUGUG	Cleavage	similar to UniRef100_A7Q751 Cluster: Chromosome chr5 scaffold_58, whole genome shotgun sequence; n=1; Vitis vinifera|Rep: Chromosome chr5 scaffold_58, whole genome shotgun sequence - Vitis vinifera (Grape), partial (11%)
GhmiR8722-1.1	TC270178	2.5	13.405	1	22	932	953	CAUGUUUUUCCUGUUCAUCUUC	GAGGAUGAACGGGGCAAACAUG	Cleavage	similar to UniRef100_Q9FHY6 Cluster: GAMM1 protein-like; n=2; Arabidopsis thaliana|Rep: GAMM1 protein-like - Arabidopsis thaliana (Mouse-ear cress), partial (82%)
GhmiR8722-1.1	TC254547	2	20.146	1	21	1573	1593	CAUGUUUUUCCUGUUCAUCUU	AAGAGGAACAGGAAAAACAUA	Cleavage	similar to UniRef100_Q53VM2 Cluster: Ser/Thr protein kinase; n=1; Lotus japonicus|Rep: Ser/Thr protein kinase - Lotus japonicus, partial (97%)
GhmiR8722-1.1	CO088601	3	17.038	1	22	586	607	CAUGUUUUUCCUGUUCAUCUUC	GAAGAUGAUUGGGGAAGACAUG	Cleavage	similar to UniRef100_A8J790 Cluster: Hydroxyproline-rich glycoprotein, stress-induced; n=1; Chlamydomonas reinhardtii|Rep: Hydroxyproline-rich glycoprotein, stress-induced - Chlamydomonas reinhardtii, partial (4%)
GhmiR8722-1.1	TC274157	2.5	16.004	1	21	694	714	CAUGUUUUUCCUGUUCAUCUU	AAAGUGAACAGGAAAAACAUU	Cleavage	similar to UniRef100_A7Q173 Cluster: Chromosome chr10 scaffold_43, whole genome shotgun sequence; n=1; Vitis vinifera|Rep: Chromosome chr10 scaffold_43, whole genome shotgun sequence - Vitis vinifera (Grape), partial (79%)
GhmiR8722-1.1	BM359966	3	8.047	1	22	78	99	CAUGUUUUUCCUGUUCAUCUUC	GAUGAUGAAGAGGAGAAAUAUG	Cleavage	weakly similar to UniRef100_Q0D4Y8 Cluster: Os07g0596300 protein; n=1; Oryza sativa Japonica Group|Rep: Os07g0596300 protein - Oryza sativa subsp. japonica (Rice), partial (21%)
GhmiR8722-1.1	TC268035	3	7.598	1	22	580	601	CAUGUUUUUCCUGUUCAUCUUC	GAAGAAGAACAGGACAAGUAUG	Cleavage	homologue to UniRef100_Q8H270 Cluster: Myb-like transcription factor 1; n=1; Gossypium raimondii|Rep: Myb-like transcription factor 1 - Gossypium raimondii (New World cotton), partial (71%)
GhmiR8722-1.1	TC255805	3	6.987	1	22	672	693	CAUGUUUUUCCUGUUCAUCUUC	GAAGAAGAACAGGACAAGUAUG	Cleavage	homologue to UniRef100_Q8H271 Cluster: Myb-like transcription factor 1; n=4; Gossypium|Rep: Myb-like transcription factor 1 - Gossypium hirsutum (Upland cotton) (Gossypium mexicanum), partial (71%)
GhmiR8722-1.1	DW243523	3	10.068	1	21	394	414	CAUGUUUUUCCUGUUCAUCUU	AACAUGGACAGGAAAGACAUU	Cleavage	similar to UniRef100_Q945L1 Cluster: At1g56600/F25P12_16; n=2; Arabidopsis thaliana|Rep: At1g56600/F25P12_16 - Arabidopsis thaliana (Mouse-ear cress), partial (71%)
GhmiR8722-1.1	CO096988	2	15.107	1	20	717	736	CAUGUUUUUCCUGUUCAUCU	GGAUGAAAAGGAAAAAUAUG	Cleavage	similar to UniRef100_A7QEF5 Cluster: Chromosome chr1 scaffold_84, whole genome shotgun sequence; n=1; Vitis vinifera|Rep: Chromosome chr1 scaffold_84, whole genome shotgun sequence - Vitis vinifera (Grape), partial (39%)
GhmiR8722-1.1	FL576901	3	16.221	1	21	446	466	CAUGUUUUUCCUGUUCAUCUU	AAGGUGAACAAGAAGAGUAUG	Translation	similar to UniRef100_Q2LFC1 Cluster: AGO4-2; n=1; Nicotiana benthamiana|Rep: AGO4-2 - Nicotiana benthamiana, partial (5%)
GhmiR8722-1.1	TC264164	3	16.644	1	21	1823	1843	CAUGUUUUUCCUGUUCAUCUU	AAGAUGAACUGGAAAGAAAUG	Cleavage	weakly similar to UniRef100_A7Q674 Cluster: Chromosome undetermined scaffold_55, whole genome shotgun sequence; n=1; Vitis vinifera|Rep: Chromosome undetermined scaffold_55, whole genome shotgun sequence - Vitis vinifera (Grape), partial (20%)
GhmiR8722-1.1	TC239124	2.5	18.931	1	20	363	382	CAUGUUUUUCCUGUUCAUCU	ACAUGAAUGGGAGAAACAUG	Cleavage	similar to UniRef100_Q41723 Cluster: Wounding-induced ribonuclease gene protein; n=1; Zinnia elegans|Rep: Wounding-induced ribonuclease gene protein - Zinnia elegans (Zinnia), partial (89%)
GhmiR8722-1.1	TC234817	2.5	9.253	1	20	965	984	CAUGUUUUUCCUGUUCAUCU	GGUUGAACGGGAAAAAUAUG	Cleavage	homologue to UniRef100_A7QE03 Cluster: Chromosome chr4 scaffold_83, whole genome shotgun sequence; n=1; Vitis vinifera|Rep: Chromosome chr4 scaffold_83, whole genome shotgun sequence - Vitis vinifera (Grape), partial (68%)
GhmiR8722-1.1	ES810977	3	17.628	1	21	714	734	CAUGUUUUUCCUGUUCAUCUU	GAGAUGAGCAGGCAAAGCAUC	Translation	similar to UniRef100_A7PQK9 Cluster: Chromosome chr6 scaffold_25, whole genome shotgun sequence; n=1; Vitis vinifera|Rep: Chromosome chr6 scaffold_25, whole genome shotgun sequence - Vitis vinifera (Grape), partial (42%)
GhmiR8722-1.1	CD485713	3	15.802	1	21	427	447	CAUGUUUUUCCUGUUCAUCUU	ACGAUGGACCGGAAAAGCAUG	Cleavage	similar to UniRef100_Q9FMS6 Cluster: CCR4-associated factor-like protein; n=1; Arabidopsis thaliana|Rep: CCR4-associated factor-like protein - Arabidopsis thaliana (Mouse-ear cress), partial (36%)
GhmiR8722-1.1	DW519674	3	15.935	1	21	468	488	CAUGUUUUUCCUGUUCAUCUU	ACGAUGGACCGGAAAAGCAUG	Cleavage	similar to UniRef100_Q0PY49 Cluster: CCR4 associated factor 1-related protein; n=1; Capsicum annuum|Rep: CCR4 associated factor 1-related protein - Capsicum annuum (Bell pepper), partial (44%)
GhmiR8722-1.1	TC247004	3	11.983	1	21	397	417	CAUGUUUUUCCUGUUCAUCUU	GAGAGGAACAGGAAAGACAAG	Cleavage	homologue to UniRef100_P62302 Cluster: 40S ribosomal protein S13; n=1; Glycine max|Rep: 40S ribosomal protein S13 - Glycine max (Soybean), complete
GhmiR8722-1.1	TC259273	3	12.605	1	21	345	365	CAUGUUUUUCCUGUUCAUCUU	GAGAGGAACAGGAAAGACAAG	Cleavage	homologue to UniRef100_P62302 Cluster: 40S ribosomal protein S13; n=1; Glycine max|Rep: 40S ribosomal protein S13 - Glycine max (Soybean), complete
GhmiR8722-1.1	ES799281	3	22.69	1	21	290	310	CAUGUUUUUCCUGUUCAUCUU	AAGAUGAACACCAAGGACAUG	Translation	UniRef100_Q39600 Cluster: Extensin; n=1; Catharanthus roseus|Rep: Extensin - Catharanthus roseus (Rosy periwinkle) (Madagascar periwinkle), partial (7%)
GhmiR8722-1.1	TC247136	3	21.934	1	21	846	866	CAUGUUUUUCCUGUUCAUCUU	ACGAUGGACCGGAAAAGCAUG	Cleavage	similar to UniRef100_Q9LXM2 Cluster: CCR4-associated factor 1-like protein; n=1; Arabidopsis thaliana|Rep: CCR4-associated factor 1-like protein - Arabidopsis thaliana (Mouse-ear cress), partial (86%)
GhmiR8722-1.1	TC230925	3	23.474	1	21	1061	1081	CAUGUUUUUCCUGUUCAUCUU	ACGAUGGACCGGAAAAGCAUG	Cleavage	similar to UniRef100_Q9LXM2 Cluster: CCR4-associated factor 1-like protein; n=1; Arabidopsis thaliana|Rep: CCR4-associated factor 1-like protein - Arabidopsis thaliana (Mouse-ear cress), partial (86%)
GhmiR8722-1.1	TC261596	3	14.465	1	21	696	716	CAUGUUUUUCCUGUUCAUCUU	ACGAUGGACCGGAAAAGCAUG	Cleavage	similar to UniRef100_Q9LXM2 Cluster: CCR4-associated factor 1-like protein; n=1; Arabidopsis thaliana|Rep: CCR4-associated factor 1-like protein - Arabidopsis thaliana (Mouse-ear cress), partial (79%)
[truncated: 194 more rows]

## Sheet: Table S7
Table S7. Predicted targets for the novel miRNAs in this study.
miRNA	Target ID	Expectation	UPE	miRNA start	miRNA end	Target start	Target end	miRNA aligned fragment	Target aligned fragment	Inhibition	Target Description
[truncated: 474 more rows]

## Sheet: Table S8
Table S8. Primers used in the study.
[truncated: 32 more rows]
